# Supplementary material for: Neoirietriol
Source: Acta Crystallogr Sect E Struct Rep Online. 2010 Jun 26;66(Pt 7):o1795. doi: 10.1107/S1600536810022336 (PMC3006970; doi:10.1107/S1600536810022336)
Supplement: Supplementary file 2 [file e-66-o1795-Isup2.hkl]

# 
# h,k,l, Fc-squared, Fo-squared, sigma(Fo-squared) and status flag 
# 
data_I
_shelx_title '  neoirietriol' 
_shelx_refln_list_code          4 
_shelx_F_calc_maximum      119.80 
_exptl_crystal_F_000       496.00 
_reflns_d_resolution_high  0.7005 
 
loop_ 
 _symmetry_equiv_pos_as_xyz 
 'x, y, z' 
 '-x, y+1/2, -z' 
 
_cell_length_a     7.5026 
_cell_length_b    11.3985 
_cell_length_c    12.1498 
_cell_angle_alpha  90.000 
_cell_angle_beta   94.978 
_cell_angle_gamma  90.000 
 
_shelx_F_squared_multiplier     1.000 
 
loop_ 
 _refln_index_h 
 _refln_index_k 
 _refln_index_l 
 _refln_F_squared_calc 
 _refln_F_squared_meas 
 _refln_F_squared_sigma 
 _refln_observed_status 
   0 -16   0      126.02      111.76     15.65 o 
   1 -16   0       35.75       49.38     10.94 o 
   1 -15   0       44.96       58.05     13.94 o 
   2 -15   0       37.72       36.06     13.25 o 
   3 -15   0        7.10       11.94     11.30 o 
   4 -15   0        7.21       58.94  19648.30 o 
   0 -14   0      299.04      325.50     35.26 o 
   1 -14   0       64.97       76.10      8.66 o 
   2 -14   0       17.36       12.96     12.08 o 
   3 -14   0      251.61      212.95     11.79 o 
   4 -14   0       74.87       94.09     15.31 o 
   5 -14   0       14.66       34.12     18.20 o 
   1 -13   0      122.60      153.40     11.42 o 
   2 -13   0      159.30      152.93     16.51 o 
   3 -13   0       66.41       68.51      7.84 o 
   4 -13   0       30.68       28.19      9.23 o 
   5 -13   0      158.12      165.02     12.68 o 
   6 -13   0       33.23       45.95     15.03 o 
   0 -12   0     1104.23     1155.79     33.10 o 
   1 -12   0       49.70       45.87      6.38 o 
   2 -12   0       37.75       36.95      8.63 o 
   3 -12   0      421.55      383.31     21.78 o 
   4 -12   0        3.91        5.92     10.17 o 
   5 -12   0       24.76       43.97      7.42 o 
   6 -12   0       11.93       19.81     10.70 o 
   7 -12   0        6.26        3.01  22687.90 o 
   1 -11   0      272.53      275.72     12.94 o 
   2 -11   0      421.45      423.05     28.86 o 
   3 -11   0      169.32      143.43      8.73 o 
   4 -11   0       21.14       24.15      5.86 o 
   5 -11   0      144.05      154.74      7.40 o 
   6 -11   0       24.25       20.15      9.01 o 
   7 -11   0        5.82        9.21     15.05 o 
   0 -10   0     1301.31     1374.61     35.90 o 
   1 -10   0      423.30      406.64     21.52 o 
   2 -10   0       41.18       36.85      3.72 o 
   3 -10   0      846.97      831.03     31.77 o 
   4 -10   0       32.75       41.19      7.95 o 
   5 -10   0       85.90       96.20      8.50 o 
   6 -10   0      118.22      126.63      8.61 o 
   7 -10   0        8.41        8.06     11.62 o 
   8 -10   0       12.32       31.21     17.37 o 
   1  -9   0      706.69      735.02     13.04 o 
   2  -9   0      339.01      322.18     13.49 o 
   3  -9   0       32.27       34.23      8.59 o 
   4  -9   0      500.34      533.30     15.75 o 
   5  -9   0      124.81      104.40      6.32 o 
   6  -9   0      163.72      150.69      7.87 o 
   7  -9   0       71.09       96.67     19.46 o 
   8  -9   0       23.51       45.46     17.36 o 
   0  -8   0      639.44      637.40     20.93 o 
   1  -8   0     1564.80     1576.47     21.01 o 
   2  -8   0     2361.90     2238.62     80.22 o 
   3  -8   0       77.09       92.00      4.68 o 
   4  -8   0      465.43      495.05     11.71 o 
   5  -8   0      215.20      243.51     12.88 o 
   6  -8   0       39.41       52.62      5.34 o 
   7  -8   0        0.33       33.78     15.41 o 
   8  -8   0       20.42       18.20     13.74 o 
   9  -8   0        4.13        7.47      9.04 o 
   1  -7   0     2685.71     2790.65     37.97 o 
   2  -7   0      464.74      433.25     14.85 o 
   3  -7   0      252.58      250.04     10.47 o 
   5  -7   0        5.43        7.55      3.86 o 
   6  -7   0       14.56       17.42      4.35 o 
   7  -7   0      115.67      114.29      9.79 o 
   8  -7   0        1.21       28.34     12.91 o 
   9  -7   0        0.92       12.81      6.91 o 
   0  -6   0     1796.81     1908.46     45.89 o 
   1  -6   0     4897.31     5128.51     82.14 o 
   2  -6   0     2208.39     2173.37     80.99 o 
   3  -6   0      164.95      176.80      4.02 o 
   4  -6   0      534.02      599.80      8.91 o 
   5  -6   0      288.43      309.81     11.50 o 
   6  -6   0      131.38      137.04      6.20 o 
   7  -6   0        4.40       13.93     12.26 o 
   8  -6   0        7.86       30.28     13.86 o 
   9  -6   0       42.25       41.62     24.91 o 
   1  -5   0     3615.29     4049.97     94.45 o 
   2  -5   0      217.31      226.67      4.84 o 
   3  -5   0      367.44      387.75      7.14 o 
   4  -5   0     1842.90     1898.54     27.45 o 
   5  -5   0      161.34      177.34      6.34 o 
   6  -5   0       61.87       61.38      3.47 o 
   7  -5   0      292.08      295.21     11.03 o 
   8  -5   0        0.69       25.90     29.08 o 
   9  -5   0        4.30       21.50     12.28 o 
  10  -5   0       16.31        9.38     28.29 o 
   0  -4   0     2307.42     2408.40     82.73 o 
   1  -4   0     7546.49     7990.39    227.74 o 
   2  -4   0     5567.93     6031.19     92.84 o 
   3  -4   0     1073.88     1146.57     19.72 o 
   4  -4   0      211.21      217.07      5.06 o 
   5  -4   0      209.72      207.06      5.18 o 
   6  -4   0      252.20      275.37      7.40 o 
   7  -4   0       63.41       57.65      7.10 o 
   8  -4   0       21.75       18.28      9.47 o 
   9  -4   0       65.07       49.20     23.14 o 
  10  -4   0       55.22        7.31      7.28 o 
   1  -3   0     2738.30     2864.35     49.63 o 
   2  -3   0      785.10      812.07     10.89 o 
   3  -3   0      454.46      407.30      5.11 o 
   4  -3   0     2093.31     2279.05     41.16 o 
   5  -3   0      159.06      193.48      5.65 o 
   6  -3   0       45.43       50.40      2.92 o 
   7  -3   0       65.29       69.37      8.68 o 
   8  -3   0       27.56       17.74     10.25 o 
   9  -3   0       30.66       40.77     12.15 o 
  10  -3   0       14.14       25.02     14.58 o 
   0  -2   0     2085.31     1666.67     55.49 o 
   1  -2   0     1879.35     2055.55     30.68 o 
   2  -2   0     2321.18     2487.26     34.39 o 
   3  -2   0     5420.77     5662.46    123.72 o 
   5  -2   0      275.81      256.22      6.98 o 
   6  -2   0       26.97       32.77      3.04 o 
   7  -2   0       25.42       24.12      5.01 o 
   8  -2   0       19.09       41.40     13.78 o 
   9  -2   0       35.99       31.23     10.62 o 
  10  -2   0        6.43       15.06  22687.90 o 
   1  -1   0     1670.18      405.38     53.92 o 
   2  -1   0     7840.24     8097.23    191.99 o 
   3  -1   0     2312.19     2437.79     65.94 o 
   4  -1   0       67.67       72.04      1.75 o 
   5  -1   0     1815.64     1779.62     85.52 o 
   6  -1   0      292.22      269.12     13.82 o 
   7  -1   0        4.93        9.44      4.02 o 
   8  -1   0       45.63       58.66     10.99 o 
   9  -1   0       23.34       38.57      9.14 o 
  10  -1   0       18.88       16.32      8.97 o 
   2   0   0     1527.22     1676.06     50.21 o 
   4   0   0       14.36       11.18      1.90 o 
   6   0   0      444.43      473.26     18.41 o 
   7   0   0       33.37       33.18      4.41 o 
   8   0   0      228.73      240.89     10.23 o 
   9   0   0       28.81       24.02      7.40 o 
  10   0   0        3.54        4.09      7.84 o 
   1   1   0     1305.87      330.14     35.07 o 
   2   1   0     8155.28     8590.12    163.51 o 
   3   1   0     2005.40     2123.46     49.38 o 
   4   1   0       52.77       55.72      2.81 o 
   5   1   0     1648.17     1607.68     63.38 o 
   6   1   0      338.49      305.37     12.66 o 
   7   1   0       12.07       12.50      9.31 o 
   8   1   0       48.45       51.35      7.44 o 
   9   1   0       15.41       37.85     18.61 o 
  10   1   0       18.73       15.08      6.17 o 
   0   2   0     3294.97     1729.18    454.29 o 
   1   2   0     1639.47     1793.78     21.13 o 
   2   2   0     2130.01     2237.19     35.62 o 
   3   2   0     5871.27     6224.15    112.52 o 
   5   2   0      271.84      227.74      9.67 o 
   6   2   0       42.74       35.81      4.70 o 
   7   2   0       27.86       31.09      4.52 o 
   8   2   0       22.88       21.81      5.06 o 
   9   2   0       25.89       21.46     10.72 o 
  10   2   0        5.29        8.48      6.07 o 
   1   3   0     3069.99     3307.90     41.65 o 
   2   3   0      787.30      785.58      9.07 o 
   3   3   0      495.44      448.65      8.52 o 
   4   3   0     1948.00     2027.00     42.69 o 
   6   3   0       46.33       53.83      3.35 o 
   7   3   0      109.64       97.32      7.72 o 
   8   3   0       35.15       49.05      7.98 o 
   9   3   0       24.72       51.43     16.90 o 
  10   3   0       18.09       21.65     17.66 o 
   0   4   0     2459.20     2597.69     81.54 o 
   1   4   0     7170.34     7944.76    104.37 o 
   3   4   0     1157.60     1226.47     22.79 o 
   4   4   0      177.60      178.97      4.24 o 
   5   4   0      243.74      224.72      5.08 o 
   6   4   0      199.27      206.43      7.10 o 
   7   4   0       76.68       66.86      8.00 o 
   8   4   0       22.86       49.85      7.95 o 
   9   4   0       65.44       66.95     11.29 o 
  10   4   0       66.40       57.61     21.81 o 
   1   5   0     2872.01     3289.49     44.25 o 
   3   5   0      342.22      350.99      7.48 o 
   4   5   0     1954.24     1986.74     45.59 o 
   5   5   0      191.18      188.55      5.63 o 
   6   5   0       72.94       96.14      8.24 o 
   7   5   0      295.48      270.62     14.31 o 
   8   5   0        3.52       26.34     11.12 o 
   9   5   0        2.40        5.37      8.63 o 
  10   5   0       12.62       26.78     11.50 o 
   0   6   0     1874.71     2014.32     35.91 o 
   1   6   0     4830.38     5053.16     96.97 o 
   2   6   0     2127.00     2191.10     32.60 o 
   3   6   0      153.93      159.12      6.33 o 
   4   6   0      529.21      613.15     11.20 o 
   5   6   0      266.03      264.97     13.09 o 
   6   6   0      156.81      161.90     11.25 o 
   7   6   0        8.24       18.46     11.11 o 
   8   6   0        7.05       17.83     12.78 o 
   9   6   0       45.33       61.16     22.93 o 
   1   7   0     2892.40     3029.64     62.90 o 
   2   7   0      467.13      486.28     15.43 o 
   3   7   0      284.49      307.55      9.99 o 
   4   7   0     1287.62     1322.12     34.26 o 
   5   7   0        9.87       15.79      4.23 o 
   6   7   0       27.87       24.07      4.90 o 
   7   7   0      117.77      109.20     17.75 o 
   8   7   0        0.54        5.50  19648.30 o 
   9   7   0        1.49       51.06     18.06 o 
   0   8   0      757.53      778.30     16.00 o 
   1   8   0     1659.49     1707.34     32.87 o 
   2   8   0     2446.89     2512.48     45.24 o 
   3   8   0       48.86       56.82      8.24 o 
   4   8   0      508.24      513.36     20.76 o 
   5   8   0      290.85      304.79     15.63 o 
   6   8   0       44.07       43.84      5.26 o 
   7   8   0        1.93       18.35     11.27 o 
   8   8   0       24.89       23.91     12.05 o 
   9   8   0        4.77       12.19     22.40 o 
   1   9   0      621.17      629.93     20.24 o 
   2   9   0      450.99      458.83     16.76 o 
   3   9   0       50.51       43.88      4.86 o 
   4   9   0      485.97      515.17     16.05 o 
   5   9   0      160.88      153.06      7.11 o 
   6   9   0      189.72      160.18      8.71 o 
   7   9   0       82.70       89.14     14.43 o 
   8   9   0       22.95       46.58     17.02 o 
   0  10   0     1278.54     1344.21     31.40 o 
   1  10   0      418.73      446.28      9.94 o 
   2  10   0       52.44       71.10     10.75 o 
   3  10   0      764.74      784.20     24.71 o 
   4  10   0       30.25       37.27      7.41 o 
   5  10   0       83.06       79.64      5.52 o 
   6  10   0       96.48       99.32      7.79 o 
   7  10   0       12.07       17.83      9.88 o 
   8  10   0        9.08       49.81     27.51 o 
   1  11   0      273.40      290.90      8.94 o 
   2  11   0      396.44      365.11     10.85 o 
   3  11   0      214.62      202.70      7.38 o 
   4  11   0       12.41       30.11      9.13 o 
   5  11   0      142.84      122.87      7.15 o 
   6  11   0       41.01       58.51     15.51 o 
   7  11   0        5.42       24.46     13.03 o 
   0  12   0     1030.36     1111.37     35.75 o 
   1  12   0       42.91       56.07      7.28 o 
   2  12   0       35.29       24.73      7.14 o 
   3  12   0      450.27      435.79     18.89 o 
   4  12   0        6.23       27.51      8.43 o 
   5  12   0       29.91       28.96     10.41 o 
   6  12   0       18.15       35.31      8.97 o 
   7  12   0        7.17       13.76     17.51 o 
   1  13   0      113.82      114.89      8.93 o 
   2  13   0      173.33      164.59      9.88 o 
   3  13   0       61.31       67.43     13.07 o 
   4  13   0       37.77       31.27     10.20 o 
   5  13   0      134.65       98.56     12.81 o 
   6  13   0       36.78       29.86     10.49 o 
   0  14   0      245.76      244.67     19.07 o 
   1  14   0       72.20       42.08     12.18 o 
   2  14   0        9.34       16.28     10.63 o 
   3  14   0      214.51      265.82     15.28 o 
   4  14   0       63.94       44.08     19.68 o 
   5  14   0        9.49        5.65      8.52 o 
   1  15   0       68.53       68.39     13.91 o 
   2  15   0       40.81       31.34     12.62 o 
   3  15   0       15.79       22.10     12.30 o 
   4  15   0       14.04       19.26     29.73 o 
   0  16   0      132.25      132.51     24.35 o 
   1  16   0       33.93       45.73     16.10 o 
  -1 -16   1       41.73       46.55     13.11 o 
   0 -16   1       88.59       79.83     11.40 o 
   1 -16   1       37.37       69.79     11.28 o 
  -4 -15   1       55.98       58.72     14.70 o 
  -3 -15   1      118.34       94.79      9.17 o 
  -2 -15   1       76.06      123.08     15.89 o 
  -1 -15   1      140.99      161.10     10.49 o 
   0 -15   1       94.27      100.36     10.08 o 
   1 -15   1       35.24       23.58     11.70 o 
   2 -15   1       27.63       56.95     10.35 o 
   3 -15   1       26.98       31.47     11.31 o 
   4 -15   1       32.83       22.45     14.16 o 
  -5 -14   1        3.74       18.14     10.38 o 
  -4 -14   1      102.68       81.96      9.57 o 
  -3 -14   1      129.68      124.85     11.73 o 
  -2 -14   1        6.36       33.65      7.16 o 
  -1 -14   1      161.64      149.94     11.47 o 
   0 -14   1       20.36       21.89     13.45 o 
   1 -14   1      165.86      148.40     10.07 o 
   2 -14   1      376.13      335.59     12.28 o 
   3 -14   1       59.31      120.71     14.83 o 
   4 -14   1      138.41      123.06     10.83 o 
   5 -14   1       62.81       41.37     13.00 o 
  -6 -13   1       12.62       34.27     17.63 o 
  -5 -13   1       30.10       69.26     12.68 o 
  -4 -13   1      111.16      131.31      9.07 o 
  -3 -13   1       60.43       42.79      6.78 o 
  -2 -13   1        4.25       20.34      7.05 o 
  -1 -13   1      373.42      380.54     12.11 o 
   0 -13   1      338.67      358.55     13.60 o 
   1 -13   1       86.21       92.33     10.49 o 
   2 -13   1       58.92       84.11     17.64 o 
   3 -13   1       37.69       46.57      9.04 o 
   4 -13   1      164.01      167.34     13.72 o 
   5 -13   1      107.29      102.55      9.60 o 
   6 -13   1       18.28       22.24     16.97 o 
  -7 -12   1       17.50       20.74     10.61 o 
  -6 -12   1      101.50      112.27     10.67 o 
  -5 -12   1        0.15       24.18     11.01 o 
  -4 -12   1       15.72       21.84      7.85 o 
  -3 -12   1      213.35      190.50      7.94 o 
  -2 -12   1       33.99       49.85     13.19 o 
  -1 -12   1      416.49      439.74     19.18 o 
   0 -12   1       10.51       13.92      5.83 o 
   1 -12   1      225.27      227.00     10.40 o 
   2 -12   1      586.85      586.91     32.84 o 
   3 -12   1       14.27       28.01      7.59 o 
   4 -12   1       95.94       85.82      8.50 o 
   5 -12   1      217.90      219.75     13.19 o 
   6 -12   1        5.90       25.91      9.76 o 
  -7 -11   1       20.99       27.14     12.00 o 
  -6 -11   1        4.36       17.16      9.89 o 
  -5 -11   1       36.79       39.72      6.13 o 
  -4 -11   1      219.16      233.32      7.32 o 
  -3 -11   1      207.41      212.49     10.05 o 
  -2 -11   1      200.93      207.23     10.83 o 
  -1 -11   1      355.57      357.36     17.88 o 
   0 -11   1      568.00      561.85     10.67 o 
   1 -11   1      332.25      309.53     11.22 o 
   2 -11   1      100.05      109.04      6.12 o 
   3 -11   1        3.11       10.39      6.47 o 
   4 -11   1      112.94      107.17      8.51 o 
   5 -11   1        5.46       25.94      9.18 o 
   6 -11   1       14.07       14.59     10.22 o 
   7 -11   1       60.63       28.78      9.67 o 
  -8 -10   1        6.83       43.86     18.77 o 
  -7 -10   1        8.50       38.69     12.40 o 
  -6 -10   1      145.54      169.24     10.41 o 
  -5 -10   1       77.33       72.12      6.29 o 
  -4 -10   1       66.78       69.71      5.67 o 
  -3 -10   1      294.96      294.75     13.11 o 
  -2 -10   1       14.48        8.13      5.23 o 
  -1 -10   1      490.75      495.11     21.86 o 
   0 -10   1      453.14      448.14     11.33 o 
   1 -10   1      363.00      334.83     20.87 o 
   2 -10   1     1826.66     1723.72     87.89 o 
   3 -10   1      734.11      717.66     26.38 o 
   4 -10   1      219.82      238.25     10.11 o 
   5 -10   1      266.91      262.61      8.92 o 
   6 -10   1      110.47      117.07      9.87 o 
   7 -10   1        8.99       29.77     13.56 o 
   8 -10   1       18.24        5.31     12.30 o 
  -8  -9   1        1.82       17.65     13.15 o 
  -7  -9   1       10.16       19.03     13.11 o 
  -6  -9   1       11.60       17.05      8.01 o 
  -5  -9   1      401.80      416.18      9.27 o 
  -4  -9   1      206.11      171.98      5.79 o 
  -3  -9   1      595.16      531.90     24.28 o 
  -2  -9   1     1190.89     1192.29     40.27 o 
  -1  -9   1     1021.05      976.55     43.48 o 
   0  -9   1      565.35      607.90     16.39 o 
   1  -9   1     1324.69     1343.68     18.50 o 
   2  -9   1       89.37       87.61      6.42 o 
   3  -9   1      876.84      869.82     41.27 o 
   4  -9   1      548.69      512.89     12.27 o 
   5  -9   1       93.99       87.26      6.89 o 
   6  -9   1      183.05      199.53     10.46 o 
   7  -9   1       49.40       27.70     13.10 o 
   8  -9   1       10.42       67.10     25.15 o 
  -9  -8   1        1.59        5.31  27786.89 o 
  -8  -8   1       39.80       38.60     11.39 o 
  -7  -8   1      116.39      102.56      9.32 o 
  -6  -8   1        7.36       17.68      5.78 o 
  -5  -8   1      352.89      390.49     12.33 o 
  -4  -8   1      562.07      584.01     14.45 o 
  -3  -8   1      395.16      422.30     12.32 o 
  -2  -8   1       34.25       42.30      3.40 o 
  -1  -8   1      386.28      400.80     10.80 o 
   0  -8   1     3004.51     3056.78     45.56 o 
   1  -8   1     1205.84     1212.12     23.34 o 
   2  -8   1      534.82      523.63     19.91 o 
   3  -8   1     1499.68     1489.34     49.16 o 
   4  -8   1      775.59      766.82     26.66 o 
   5  -8   1      160.36      147.94      6.52 o 
   6  -8   1      253.55      278.22     13.80 o 
   7  -8   1      107.92      112.55     11.16 o 
   8  -8   1        7.95       29.37     16.62 o 
   9  -8   1        8.68       20.64     11.16 o 
  -9  -7   1        6.42       27.88     44.01 o 
  -8  -7   1       34.82       48.96      9.35 o 
  -7  -7   1       12.60       17.10      6.97 o 
  -6  -7   1       95.72       90.05      6.14 o 
  -5  -7   1      631.76      633.88     12.94 o 
  -4  -7   1        0.73        9.65      4.76 o 
  -3  -7   1      187.38      208.51     10.03 o 
  -2  -7   1     4075.67     3992.83    102.28 o 
  -1  -7   1      270.17      279.12      8.21 o 
   0  -7   1      123.58      130.66      3.85 o 
   1  -7   1     2373.83     2384.08     41.73 o 
   2  -7   1       23.07       23.27      2.70 o 
   3  -7   1       72.45       81.42      3.39 o 
   4  -7   1      205.45      222.94      6.29 o 
   5  -7   1       57.14       72.14      5.27 o 
   6  -7   1      184.28      194.43      7.92 o 
   7  -7   1       12.69       20.42      8.92 o 
   8  -7   1        7.05        7.87     21.22 o 
   9  -7   1       12.78       23.97      8.95 o 
  -9  -6   1       34.05       54.59     25.15 o 
  -8  -6   1       94.67       98.91     11.15 o 
  -7  -6   1      229.48      231.34     15.26 o 
  -6  -6   1       14.74        5.50      4.05 o 
  -5  -6   1      202.39      202.08      7.74 o 
  -4  -6   1      163.36      171.39      4.12 o 
  -3  -6   1      525.08      529.00     15.89 o 
  -2  -6   1      358.97      379.57      9.55 o 
  -1  -6   1      250.16      252.37      5.35 o 
   0  -6   1     2246.84     2277.37     35.47 o 
   1  -6   1      718.83      675.69      9.91 o 
   2  -6   1      172.74      175.88      6.46 o 
   3  -6   1     3091.50     3345.09     91.01 o 
   4  -6   1      991.77     1029.82     22.99 o 
   5  -6   1       67.70       79.27      6.32 o 
   6  -6   1      358.32      395.19     12.12 o 
   7  -6   1       50.00       56.32     11.15 o 
   8  -6   1        6.76       28.15     12.70 o 
   9  -6   1        8.99        2.24     10.86 o 
 -10  -5   1       32.64       59.27     46.76 o 
  -9  -5   1       27.26       40.48     17.88 o 
  -8  -5   1       26.68       16.97      9.25 o 
  -7  -5   1      124.56      152.52      8.93 o 
  -5  -5   1      940.84     1031.50     15.54 o 
  -4  -5   1      219.09      253.27      5.98 o 
  -3  -5   1      764.96      801.15     17.85 o 
  -2  -5   1     2981.92     3037.68     65.45 o 
  -1  -5   1     1503.70     1644.27     47.90 o 
   0  -5   1       64.88       53.23      3.10 o 
   1  -5   1     1432.53     1405.52     37.61 o 
   2  -5   1      165.98      173.54      4.97 o 
   3  -5   1      772.28      798.68     11.58 o 
   4  -5   1      193.12      208.84      4.71 o 
   5  -5   1      246.47      261.94      9.73 o 
   6  -5   1      168.14      163.97      5.63 o 
   7  -5   1       91.95      108.66     12.36 o 
   8  -5   1       28.79       33.93     13.46 o 
   9  -5   1       17.92       29.08     15.56 o 
 -10  -4   1       50.71       91.47     45.78 o 
  -9  -4   1       22.84       16.41     10.48 o 
  -8  -4   1      101.77       95.65     17.91 o 
  -7  -4   1      104.99      136.04     10.91 o 
  -6  -4   1      808.73      898.88     12.96 o 
  -5  -4   1      304.60      299.88      8.01 o 
  -4  -4   1      546.87      563.25      9.81 o 
  -2  -4   1      966.33      968.86     17.55 o 
   0  -4   1     5634.47     5836.36    129.45 o 
   1  -4   1     1616.50     1583.08     46.66 o 
   2  -4   1     2322.78     2392.56     48.41 o 
   3  -4   1     3546.92     3772.66     70.10 o 
   4  -4   1      842.16      852.82     14.88 o 
   5  -4   1      801.20      835.50     16.97 o 
   6  -4   1      440.33      477.84     16.16 o 
   7  -4   1      190.72      177.72      8.25 o 
   8  -4   1       53.63       51.98      9.84 o 
   9  -4   1        7.06       10.02     13.89 o 
  10  -4   1       12.07       29.38     16.37 o 
 -10  -3   1       18.56       19.29     18.47 o 
  -9  -3   1        2.27       59.75     31.03 o 
  -8  -3   1       25.85       62.22     19.30 o 
  -7  -3   1        5.84       13.59      5.28 o 
  -6  -3   1       40.89       45.65      3.40 o 
  -4  -3   1      412.65      419.99      6.11 o 
  -3  -3   1      549.53      563.52     10.71 o 
  -2  -3   1     3489.88     3687.53     59.54 o 
  -1  -3   1     3254.90     3535.68     61.62 o 
   0  -3   1     4617.36     4917.26    112.73 o 
   1  -3   1     3561.64     3696.71    109.34 o 
   2  -3   1      382.08      424.25      8.47 o 
   3  -3   1     1188.71     1240.48     29.04 o 
   4  -3   1     1024.23     1098.38     24.90 o 
   5  -3   1       98.46      100.14      3.45 o 
   6  -3   1      380.88      339.48     11.61 o 
   7  -3   1      339.19      377.25     23.72 o 
   8  -3   1       80.99       91.81     11.14 o 
   9  -3   1       12.90       14.25     10.35 o 
  10  -3   1       16.41       19.25     26.72 o 
 -10  -2   1       43.50       37.40     12.55 o 
  -9  -2   1       62.25       66.47     31.88 o 
  -8  -2   1       17.90       43.55     36.55 o 
  -7  -2   1      119.87      117.24      6.27 o 
  -6  -2   1      618.81      669.65     20.91 o 
  -5  -2   1       59.30       69.89      4.79 o 
  -4  -2   1      537.39      573.60     14.46 o 
  -3  -2   1     1454.80     1513.91     35.06 o 
  -2  -2   1      355.57      356.16      8.05 o 
  -1  -2   1     2263.82     2377.38     57.93 o 
   0  -2   1     3740.24     3585.45    134.68 o 
   2  -2   1     7468.07     7739.99    185.34 o 
   3  -2   1     1210.16     1258.91     31.39 o 
   4  -2   1     1723.70     1829.54     30.46 o 
   5  -2   1     1247.47     1277.59     33.12 o 
   6  -2   1      684.96      693.40     20.76 o 
   7  -2   1      110.55      110.79     10.75 o 
   8  -2   1       37.33       29.98      8.20 o 
   9  -2   1       13.81       18.05     10.60 o 
  10  -2   1       10.90       16.92     18.86 o 
 -10  -1   1        2.43        9.63  27786.89 o 
  -9  -1   1       34.36       52.62     14.37 o 
  -8  -1   1       10.08       45.89     21.61 o 
  -7  -1   1      145.04      132.87      7.13 o 
  -6  -1   1      234.06      239.06     10.45 o 
  -5  -1   1       69.90       77.35      5.60 o 
  -4  -1   1     3491.79     3626.63     91.92 o 
  -3  -1   1     1780.49     1869.84     46.96 o 
  -1  -1   1     5835.90     2829.86    153.88 o 
   0  -1   1      784.83        0.51      0.32 o 
   1  -1   1    13478.46     9667.56    473.72 o 
   2  -1   1     1513.68     1605.61     43.78 o 
   3  -1   1      945.20     1021.78     23.23 o 
   4  -1   1     1024.20      955.89     28.55 o 
   5  -1   1       55.39       55.35      5.27 o 
   6  -1   1      287.23      277.35     13.52 o 
   7  -1   1      220.94      217.33      7.84 o 
   8  -1   1       36.07       25.07      8.74 o 
   9  -1   1       29.54       39.02     10.09 o 
  10  -1   1       28.03       19.11     21.97 o 
 -10   0   1        1.65       19.80     14.39 o 
  -9   0   1      268.86      252.71     18.40 o 
  -8   0   1       50.30       80.25      6.47 o 
  -7   0   1      212.37      205.44     11.88 o 
  -6   0   1      896.10      799.30     32.18 o 
  -5   0   1       69.95       80.46      3.03 o 
  -2   0   1     2218.08     2284.49     55.11 o 
   0   0   1       11.76        0.68      0.16 o 
   1   0   1      502.53      108.74     20.97 o 
   2   0   1     9927.55     9631.20    236.74 o 
   4   0   1      118.04      106.29      4.86 o 
   5   0   1     2525.76     2368.70    111.95 o 
   6   0   1      143.82      127.66     12.10 o 
   7   0   1       40.89       42.79      4.12 o 
   8   0   1      118.14      105.24     11.64 o 
   9   0   1       93.52       95.64     11.14 o 
  10   0   1        7.45        5.11      7.50 o 
 -10   1   1        3.37       75.31     37.33 o 
  -9   1   1       37.14       41.22      9.45 o 
  -8   1   1        5.78       13.18      7.11 o 
  -7   1   1      170.04      166.68      5.51 o 
  -6   1   1      260.88      265.36     13.96 o 
  -5   1   1       55.90       60.81      3.35 o 
  -4   1   1     3346.12     3362.96    102.18 o 
  -3   1   1     1217.71     1283.35     29.38 o 
  -1   1   1     7443.95     3561.43    200.70 o 
   0   1   1      261.70        0.68      0.46 o 
   1   1   1    12988.10     7810.98    350.86 o 
   2   1   1     1335.87     1398.58     34.58 o 
   3   1   1     1139.53     1216.58     29.14 o 
   4   1   1      947.36      865.15     33.78 o 
   5   1   1       49.31       57.58      3.55 o 
   6   1   1      285.12      274.62     18.67 o 
   7   1   1      163.37      176.35     39.10 o 
   8   1   1       30.24       15.96      8.39 o 
   9   1   1       33.14       48.35     14.64 o 
  10   1   1       20.49       17.22     14.44 o 
 -10   2   1       37.24       56.39     25.30 o 
  -9   2   1       73.38       74.73     18.09 o 
  -8   2   1       16.77        7.09      5.82 o 
  -7   2   1      131.99      120.72      4.53 o 
  -6   2   1      651.35      680.02     29.79 o 
  -5   2   1       57.69       64.47      4.03 o 
  -4   2   1      427.88      439.80     11.95 o 
  -3   2   1     1638.36     1722.20     39.69 o 
  -2   2   1      319.95      311.57      6.57 o 
  -1   2   1     2062.21     2218.32     45.85 o 
   0   2   1     3662.04     3518.19    173.49 o 
   2   2   1     6999.80     7306.38    156.66 o 
   3   2   1     1156.48     1204.12     24.64 o 
   4   2   1     1759.44     1853.65     39.35 o 
   5   2   1     1273.85     1251.47     44.42 o 
   6   2   1      685.77      689.81     20.77 o 
   7   2   1       94.59      101.79      5.65 o 
   8   2   1       38.18       38.13      5.61 o 
   9   2   1       12.07       20.65     10.53 o 
  10   2   1       13.15        7.99  22687.90 o 
 -10   3   1       14.08       58.82     19.36 o 
  -9   3   1        2.71       24.24     10.64 o 
  -8   3   1       26.97       34.02      7.96 o 
  -7   3   1        3.55       10.18      4.98 o 
  -6   3   1       17.19       24.72      3.12 o 
  -4   3   1      540.06      542.32     13.76 o 
  -3   3   1      518.52      503.11     13.81 o 
  -2   3   1     3859.87     4165.17     69.68 o 
  -1   3   1     3371.15     3712.63     65.10 o 
   0   3   1     3921.68     4230.58     81.80 o 
   1   3   1     3574.11     3830.66     83.43 o 
   2   3   1      372.30      391.44      7.69 o 
   3   3   1      956.26      989.32     21.43 o 
   4   3   1     1116.42     1196.91     33.16 o 
   5   3   1       75.87       69.53      1.92 o 
   6   3   1      439.66      387.39     24.00 o 
   7   3   1      311.08      321.89     12.45 o 
   8   3   1       82.26       80.24      8.30 o 
   9   3   1       20.69       29.12     13.50 o 
  10   3   1       16.21       34.98     15.64 o 
 -10   4   1       53.86       54.51     32.02 o 
  -9   4   1       20.46       28.84     14.67 o 
  -8   4   1       85.46       93.95      8.27 o 
  -7   4   1       78.34       63.59      7.36 o 
  -6   4   1      817.34      858.52     31.17 o 
  -5   4   1      279.96      271.27      7.25 o 
  -4   4   1      584.65      578.79     13.40 o 
  -2   4   1     1054.96     1079.68     20.55 o 
  -1   4   1     5970.93     6644.26    106.61 o 
   0   4   1     5469.65     5835.44     95.78 o 
   1   4   1     1760.29     1806.81     33.16 o 
   2   4   1     2505.97     2569.04     46.33 o 
   3   4   1     3541.39     3737.47     61.59 o 
   4   4   1      885.52      850.15     15.45 o 
   5   4   1      784.01      777.54     23.02 o 
   6   4   1      336.12      345.72     11.77 o 
   7   4   1      180.84      155.59     14.24 o 
   8   4   1       55.87       45.31      7.99 o 
   9   4   1        7.44        5.54      7.22 o 
  10   4   1       10.74        7.51     13.50 o 
 -10   5   1       25.67       21.37     12.21 o 
  -9   5   1       27.32       35.29      9.92 o 
  -8   5   1       34.91       35.29      7.99 o 
  -7   5   1      106.08      125.44      8.96 o 
  -6   5   1      172.81      186.32      5.12 o 
  -5   5   1      758.11      799.06     21.68 o 
  -4   5   1      153.38      164.45      3.71 o 
  -3   5   1      669.13      708.48     12.51 o 
  -2   5   1     2906.80     3089.32     63.38 o 
  -1   5   1     1182.59     1357.19     23.96 o 
   0   5   1      111.08      114.78      1.98 o 
   1   5   1     1771.24     1798.51     27.85 o 
   2   5   1      141.50      155.29      3.25 o 
   3   5   1      837.82      860.13     11.92 o 
   4   5   1      201.77      203.36      7.27 o 
   5   5   1      262.40      258.20      9.08 o 
   6   5   1      174.43      166.61      8.73 o 
   7   5   1       98.86       91.21      9.27 o 
   8   5   1       27.06       45.24     11.58 o 
   9   5   1       11.24       24.62     11.30 o 
  -9   6   1       33.33       27.73     13.17 o 
  -8   6   1       84.29       79.32     13.05 o 
  -7   6   1      202.17      175.86     22.57 o 
  -6   6   1       12.81       11.59      4.07 o 
  -5   6   1      171.92      168.79      5.00 o 
  -4   6   1      203.21      195.66      4.09 o 
  -3   6   1      515.57      517.28     14.60 o 
  -2   6   1      351.38      395.49     10.54 o 
  -1   6   1      364.15      364.92      6.36 o 
   0   6   1     2233.23     2187.58     85.33 o 
   1   6   1      767.67      713.79     19.33 o 
   2   6   1      180.96      195.94      4.47 o 
   3   6   1     2915.43     3150.52     61.32 o 
   4   6   1      921.63      971.11     23.10 o 
   5   6   1       79.18       99.61      5.83 o 
   6   6   1      393.00      406.63     18.73 o 
   7   6   1       59.72       42.83      9.13 o 
   8   6   1       12.25       28.11     12.20 o 
   9   6   1        9.88       35.26     13.02 o 
  -9   7   1        5.86       13.36     23.97 o 
  -8   7   1       30.05       59.91     12.49 o 
  -7   7   1       11.89       27.39     16.53 o 
  -6   7   1      110.58      117.34      5.58 o 
  -5   7   1      635.48      590.12     28.18 o 
  -4   7   1        1.07        2.78      2.47 o 
  -3   7   1      183.70      184.22      5.16 o 
  -2   7   1     3993.68     4039.87     91.01 o 
  -1   7   1      238.68      248.81      5.29 o 
   0   7   1      155.84      157.98      4.94 o 
   1   7   1     2346.26     2440.28     59.34 o 
   2   7   1       26.30       23.13      4.60 o 
   3   7   1       68.46       68.68      3.10 o 
   4   7   1      208.38      208.40      6.26 o 
   5   7   1       87.90       81.97      5.74 o 
   6   7   1      191.89      181.93     12.90 o 
   7   7   1       12.32        2.62      8.62 o 
   8   7   1       15.25       20.70     19.15 o 
   9   7   1       20.35       21.46     10.03 o 
  -9   8   1        1.00        7.08     14.17 o 
  -8   8   1       44.02       41.74     11.13 o 
  -7   8   1      117.81      117.65      8.09 o 
  -6   8   1        6.03       10.96      5.74 o 
  -5   8   1      336.47      346.73     13.61 o 
  -4   8   1      612.39      579.76     34.16 o 
  -3   8   1      379.05      404.54     14.59 o 
  -2   8   1       28.32       41.71      5.51 o 
  -1   8   1      356.42      369.27     12.20 o 
   0   8   1     3060.30     3198.33     43.20 o 
   1   8   1     1231.36     1230.02     27.98 o 
   2   8   1      530.36      524.07     14.68 o 
   3   8   1     1538.11     1596.13     33.72 o 
   4   8   1      897.35      894.63     26.02 o 
   5   8   1      141.61      135.13      5.59 o 
   6   8   1      235.03      255.51     11.14 o 
   7   8   1       98.59      108.92     12.62 o 
   8   8   1        6.72        5.11     20.04 o 
   9   8   1        7.81        8.27     11.60 o 
  -8   9   1        4.79       30.76     19.06 o 
  -7   9   1       11.20       20.80     10.13 o 
  -6   9   1       20.61       18.53      5.36 o 
  -5   9   1      353.40      377.78     16.86 o 
  -4   9   1      223.21      214.61      7.31 o 
  -3   9   1      659.31      662.27     26.52 o 
  -2   9   1     1177.05     1178.42     28.44 o 
  -1   9   1      975.45      979.16     20.33 o 
   0   9   1      574.59      632.58     11.98 o 
   1   9   1     1426.99     1454.63     21.46 o 
   2   9   1       85.13       89.93      5.68 o 
   3   9   1      887.19      883.06     16.88 o 
   4   9   1      475.85      428.92     11.63 o 
   5   9   1       90.84       85.35      8.57 o 
   6   9   1      191.41      183.17      7.75 o 
   7   9   1       45.26       47.48     12.18 o 
   8   9   1        5.93       32.70     16.43 o 
  -8  10   1        8.23       41.63     19.73 o 
  -7  10   1        3.31       16.56     12.71 o 
  -6  10   1       94.77       90.08      6.37 o 
  -5  10   1       93.73      102.04      7.58 o 
  -4  10   1       62.21       71.86      7.40 o 
  -3  10   1      278.66      274.29     11.78 o 
  -2  10   1       19.36       17.82      6.20 o 
  -1  10   1      468.46      486.53     12.56 o 
   0  10   1      421.19      432.21     11.05 o 
   1  10   1      346.35      337.32     11.08 o 
   2  10   1     1643.94     1655.92     41.88 o 
   3  10   1      748.42      747.67     21.42 o 
   4  10   1      191.62      212.21     20.27 o 
   5  10   1      274.46      229.65     15.44 o 
   6  10   1      100.06      117.00     18.28 o 
   7  10   1        3.89       13.52     11.06 o 
   8  10   1       21.90       13.37     10.09 o 
  -7  11   1       33.82        8.38      9.71 o 
  -6  11   1        1.37       33.59      7.20 o 
  -5  11   1       40.26       61.16      5.60 o 
  -4  11   1      230.13      267.62     12.83 o 
  -3  11   1      216.70      202.29     12.53 o 
  -2  11   1      179.97      204.64      8.63 o 
  -1  11   1      388.83      388.08     17.95 o 
   0  11   1      658.45      644.88     12.83 o 
   1  11   1      290.69      290.64      9.44 o 
   2  11   1       92.69       81.26      7.96 o 
   3  11   1        2.42       30.64      9.17 o 
   4  11   1      110.43      101.54      6.79 o 
   5  11   1        5.22       19.27      9.63 o 
   6  11   1       14.07       35.34     10.18 o 
   7  11   1       45.79       34.28     12.19 o 
  -7  12   1       14.68       15.82  19648.30 o 
  -6  12   1       98.71       86.06     11.72 o 
  -5  12   1        0.88       36.88     22.07 o 
  -4  12   1       21.11       26.58     11.12 o 
  -3  12   1      200.68      207.60     13.90 o 
  -2  12   1       34.34       39.12      8.33 o 
  -1  12   1      403.74      442.25     16.20 o 
   0  12   1       11.03        9.28     10.24 o 
   1  12   1      226.37      203.52      9.78 o 
   2  12   1      648.30      706.61     21.16 o 
   3  12   1       15.95       17.32      9.63 o 
   4  12   1       82.88      103.88      9.99 o 
   5  12   1      224.22      229.75     10.20 o 
   6  12   1        5.82       25.93      7.89 o 
  -6  13   1        9.43       12.13     12.53 o 
  -5  13   1       31.87       20.39      8.77 o 
  -4  13   1      125.99      122.83     10.43 o 
  -3  13   1       59.60       81.95     12.93 o 
  -2  13   1        1.71       14.94     14.45 o 
  -1  13   1      371.57      385.72     12.77 o 
   0  13   1      317.81      324.72     13.20 o 
   1  13   1       77.90      101.67     13.06 o 
   2  13   1       63.11       61.15     12.92 o 
   3  13   1       26.59       32.72     10.78 o 
   4  13   1      157.18      179.65     12.99 o 
   5  13   1       99.33      111.47     15.55 o 
   6  13   1       15.81       20.13      9.99 o 
  -5  14   1        1.98        9.83     14.93 o 
  -4  14   1       78.47      110.63     11.86 o 
  -3  14   1      117.88      129.58     13.65 o 
  -2  14   1        7.18        9.74      9.61 o 
  -1  14   1      154.59      189.66     17.47 o 
   0  14   1       16.76       21.95     14.21 o 
   1  14   1      163.07      168.76     11.77 o 
   2  14   1      338.34      335.33     16.41 o 
   3  14   1       42.33       41.87     14.67 o 
   4  14   1      144.75      107.01     24.95 o 
   5  14   1       56.95       45.62      8.66 o 
  -4  15   1       56.57       29.61     16.14 o 
  -3  15   1      135.13      139.75     12.81 o 
  -2  15   1       74.73       72.60     11.24 o 
  -1  15   1      139.92      137.69     12.39 o 
   0  15   1      109.86      106.91     12.65 o 
   1  15   1       19.30       18.71     16.71 o 
   2  15   1       20.37       13.52     12.13 o 
   3  15   1       43.54       69.22     17.57 o 
   4  15   1       33.37       29.86     31.12 o 
  -1  16   1       37.27       65.20     23.06 o 
   0  16   1       89.61       69.03     11.94 o 
   1  16   1       46.10       93.85     24.17 o 
  -1 -16   2       66.64       48.73     24.73 o 
   0 -16   2       27.76        2.09     14.67 o 
   1 -16   2       13.06       33.40     30.57 o 
  -4 -15   2        9.56       17.27     10.71 o 
  -3 -15   2       20.42       19.31      8.87 o 
  -2 -15   2       75.13       41.94     10.63 o 
  -1 -15   2       83.69       62.00     28.17 o 
   0 -15   2       82.37       96.05     11.77 o 
   1 -15   2      149.72      152.31     12.04 o 
   2 -15   2       38.27       64.77     12.69 o 
   3 -15   2       38.03       44.97     13.97 o 
  -5 -14   2       38.11       28.07     11.75 o 
  -4 -14   2      176.59      205.30     19.41 o 
  -3 -14   2        3.66       14.00      9.04 o 
  -2 -14   2        8.85       32.40      7.19 o 
  -1 -14   2      158.15      145.11      9.28 o 
   0 -14   2       67.12       55.03      9.25 o 
   1 -14   2       48.44       38.50      9.52 o 
   2 -14   2       88.60       84.11     10.31 o 
   3 -14   2       14.59       28.21     17.42 o 
   4 -14   2       33.64       44.25     17.06 o 
   5 -14   2        7.21       18.73  22687.90 o 
  -6 -13   2        7.34       25.93     19.37 o 
  -5 -13   2       34.66       25.31      8.38 o 
  -4 -13   2        4.10       17.96      7.74 o 
  -3 -13   2        2.95       24.64     13.86 o 
  -2 -13   2      477.14      459.69     13.24 o 
  -1 -13   2       52.33       60.25      9.81 o 
   0 -13   2       33.97       28.99     10.34 o 
   1 -13   2      214.50      197.61     13.05 o 
   2 -13   2      144.80      143.98     11.28 o 
   3 -13   2       38.09       44.43      8.62 o 
   4 -13   2       65.93       79.31     11.06 o 
   5 -13   2       47.36       45.21     11.59 o 
   6 -13   2       21.13       24.87     17.41 o 
  -7 -12   2       25.19       21.03     21.31 o 
  -6 -12   2        3.33       20.31     10.89 o 
  -5 -12   2       32.40       31.80      8.02 o 
  -4 -12   2      391.85      400.08     19.75 o 
  -3 -12   2       29.82       59.79     10.42 o 
  -2 -12   2        5.37        9.54      7.45 o 
  -1 -12   2      373.13      361.54     20.05 o 
   0 -12   2       34.72       51.45      6.20 o 
   1 -12   2      241.61      279.29     23.44 o 
   2 -12   2      121.38      123.46     10.84 o 
   3 -12   2      179.74      176.35     12.44 o 
   4 -12   2      298.07      257.00     15.76 o 
   5 -12   2        7.68       24.46      8.39 o 
   6 -12   2       47.08       29.16     13.61 o 
  -7 -11   2       19.82       41.08     15.30 o 
  -6 -11   2       45.58       82.07     15.11 o 
  -5 -11   2       60.95       70.58      8.64 o 
  -4 -11   2       19.36       20.43      5.58 o 
  -3 -11   2       82.07       84.35      6.37 o 
  -2 -11   2      497.12      488.93     15.20 o 
  -1 -11   2      190.63      185.04      6.47 o 
   0 -11   2      181.74      174.23      6.65 o 
   1 -11   2      885.45      851.43     26.01 o 
   2 -11   2      249.08      250.04     19.94 o 
   3 -11   2       26.38       37.90      5.63 o 
   4 -11   2      129.74      155.89     13.01 o 
   5 -11   2       18.73       16.64      6.77 o 
   6 -11   2       37.37       34.39      9.85 o 
   7 -11   2        3.08       14.12      9.46 o 
  -8 -10   2        1.33        9.62     19.96 o 
  -7 -10   2       72.53      112.78     21.21 o 
  -6 -10   2      180.39      183.80      9.95 o 
  -5 -10   2       66.22       79.31     10.86 o 
  -4 -10   2      446.28      434.75     18.34 o 
  -3 -10   2      211.67      209.88      9.98 o 
  -2 -10   2       70.03       82.78      5.98 o 
  -1 -10   2      536.83      497.32     18.56 o 
   0 -10   2       89.07      112.61      6.65 o 
   1 -10   2      317.13      325.61     10.81 o 
   2 -10   2      713.29      662.39     34.83 o 
   3 -10   2       38.56       30.17      4.80 o 
   4 -10   2      268.24      253.60      8.69 o 
   5 -10   2       52.29       52.21      5.93 o 
   6 -10   2       81.35       80.60      8.39 o 
   7 -10   2       73.40       72.61     13.70 o 
   8 -10   2       36.97       20.09     12.65 o 
  -8  -9   2       15.23       40.26     25.33 o 
  -7  -9   2       13.76       16.98     12.83 o 
  -6  -9   2      148.02      127.05     16.22 o 
  -5  -9   2      154.66      167.02     12.20 o 
  -4  -9   2      131.11      155.03     11.73 o 
  -3  -9   2      480.68      455.48     12.93 o 
  -2  -9   2     1006.15     1046.15     35.44 o 
  -1  -9   2      559.84      521.54     27.24 o 
   0  -9   2     1023.92     1020.63     14.50 o 
   1  -9   2      598.85      611.24     24.65 o 
   2  -9   2        3.72        4.60      3.93 o 
   3  -9   2      587.88      620.21     27.76 o 
   4  -9   2      115.39      121.59      5.25 o 
   5  -9   2       14.54       26.69      4.74 o 
   6  -9   2       51.33       50.14      9.13 o 
   7  -9   2       10.48       14.24     11.59 o 
   8  -9   2        2.98        7.78     12.36 o 
  -9  -8   2       40.97       54.59     32.62 o 
  -8  -8   2       47.37       43.05     14.95 o 
  -7  -8   2       60.88       50.95     10.11 o 
  -6  -8   2      311.16      318.08      8.65 o 
  -5  -8   2      420.49      416.42     18.52 o 
  -4  -8   2      281.75      264.03     10.95 o 
  -3  -8   2      804.18      791.11     27.04 o 
  -2  -8   2      981.16      977.85     29.99 o 
  -1  -8   2      778.52      749.46     31.12 o 
   0  -8   2     1025.85     1075.91     32.41 o 
   1  -8   2      440.86      487.06     14.94 o 
   2  -8   2      660.97      648.99     30.70 o 
   3  -8   2      356.68      333.75     14.53 o 
   4  -8   2      136.35      123.70      4.95 o 
   5  -8   2      705.28      731.30     32.82 o 
   6  -8   2      116.55      129.37      7.45 o 
   7  -8   2        7.63       10.48     13.25 o 
   8  -8   2       56.08       51.69     10.74 o 
   9  -8   2       13.28       16.11  39296.60 o 
  -9  -7   2        4.84        2.75     20.43 o 
  -8  -7   2       30.19       64.43     19.68 o 
  -7  -7   2        3.79       22.12      9.56 o 
  -6  -7   2       15.94       11.73      4.17 o 
  -5  -7   2       44.57       48.15      4.41 o 
  -4  -7   2       15.35       15.18      4.10 o 
  -2  -7   2      131.17      139.70      5.84 o 
  -1  -7   2      499.53      481.73     18.19 o 
   0  -7   2     2545.65     2609.19     44.93 o 
   1  -7   2      121.86      129.64      3.77 o 
   2  -7   2      626.59      592.12     26.95 o 
   3  -7   2     1978.38     1995.94     60.68 o 
   4  -7   2       23.66       39.75      5.49 o 
   5  -7   2      191.92      211.69      9.68 o 
   6  -7   2       42.59       43.15      6.66 o 
   7  -7   2       14.74       19.29     10.03 o 
   8  -7   2       29.39       53.21     17.00 o 
   9  -7   2        1.17       10.08     14.14 o 
  -9  -6   2       12.91        4.80      8.23 o 
  -8  -6   2       12.07       34.73     13.00 o 
  -7  -6   2       17.84       21.54      7.75 o 
  -6  -6   2      472.72      504.96     15.30 o 
  -5  -6   2      300.14      294.24      9.76 o 
  -4  -6   2      510.79      514.56     13.25 o 
  -3  -6   2     2691.88     2711.74     68.03 o 
  -2  -6   2     1688.93     1692.27     52.24 o 
  -1  -6   2      233.78      209.20      7.04 o 
   1  -6   2      582.37      607.00     21.43 o 
   2  -6   2     2398.90     2418.12    107.40 o 
   3  -6   2      478.45      505.99     12.93 o 
   4  -6   2       59.16       55.01      3.27 o 
   5  -6   2     1032.62     1091.34     31.04 o 
   6  -6   2      123.28      115.78      5.29 o 
   7  -6   2        3.35       10.48      7.94 o 
   8  -6   2      125.56      112.41     10.82 o 
   9  -6   2       48.32      171.34    106.80 o 
 -10  -5   2       11.13        5.12     22.20 o 
  -9  -5   2       14.65       14.66     13.00 o 
  -8  -5   2       55.69       57.58     10.42 o 
  -7  -5   2      103.41      108.68      9.35 o 
  -6  -5   2       56.45       63.44      4.42 o 
  -5  -5   2     1090.99     1192.58     17.05 o 
  -4  -5   2      283.16      279.77      5.68 o 
  -3  -5   2     1017.64     1097.06     32.39 o 
  -2  -5   2      451.48      412.02     13.58 o 
   0  -5   2     9466.67     9809.27    224.22 o 
   1  -5   2      440.51      434.47     15.76 o 
   3  -5   2     1633.58     1680.94     48.45 o 
   4  -5   2      259.32      262.83      5.96 o 
   5  -5   2       43.61       43.81      3.08 o 
   6  -5   2      113.49      137.14      4.96 o 
   7  -5   2       52.05       61.81      9.17 o 
   8  -5   2       54.51       60.49     10.79 o 
   9  -5   2        4.19       53.77     31.83 o 
 -10  -4   2      101.40       25.13     34.19 o 
  -9  -4   2        2.22       16.51     19.65 o 
  -8  -4   2       22.52       24.70      9.66 o 
  -7  -4   2      264.74      266.70     18.27 o 
  -6  -4   2      458.47      468.37     12.65 o 
  -5  -4   2      488.01      504.91     11.66 o 
  -4  -4   2     1150.89     1218.62     25.17 o 
  -3  -4   2     1236.89     1295.06     25.23 o 
  -1  -4   2     2462.09     2573.00     57.63 o 
   0  -4   2      216.26      225.27      7.81 o 
   1  -4   2        5.71       11.62      1.72 o 
   2  -4   2     2798.09     2763.18     77.62 o 
   4  -4   2      459.58      470.55      7.92 o 
   5  -4   2     1137.48     1149.68     24.55 o 
   7  -4   2       16.95       21.29      5.82 o 
   8  -4   2       65.92       98.08     20.60 o 
   9  -4   2       15.19       23.60     16.90 o 
  10  -4   2        0.87        3.27  22687.90 o 
 -10  -3   2        2.61       18.47  27786.89 o 
  -9  -3   2        7.95       11.40  27786.89 o 
  -8  -3   2       56.85       67.41     10.33 o 
  -7  -3   2      117.34      136.74     26.86 o 
  -6  -3   2       86.87       95.01      8.20 o 
  -5  -3   2      536.68      570.09     14.69 o 
  -4  -3   2      187.92      179.96      6.48 o 
  -3  -3   2      802.77      822.20     17.10 o 
  -2  -3   2     3468.39     3398.83     94.12 o 
  -1  -3   2     1191.46     1204.46     29.15 o 
   1  -3   2     6674.55     6467.55    220.16 o 
   2  -3   2      719.89      744.28     19.16 o 
   3  -3   2      968.24      957.60     23.83 o 
   4  -3   2      871.59     1003.56     20.67 o 
   5  -3   2       84.69      103.84      3.50 o 
   6  -3   2      111.31      106.59      4.94 o 
   7  -3   2      289.90      275.41      9.61 o 
   8  -3   2       27.39       38.80     11.90 o 
   9  -3   2       17.31       33.00     17.68 o 
  10  -3   2        8.27       84.57     69.36 o 
 -10  -2   2        3.87       13.65     10.12 o 
  -9  -2   2       38.80       58.23     16.87 o 
  -8  -2   2       43.61       54.33      9.60 o 
  -7  -2   2      260.50      246.88    110.29 o 
  -6  -2   2      313.48      350.29      9.04 o 
  -4  -2   2     3359.79     3579.90     81.04 o 
  -3  -2   2     5220.09     5598.58    135.47 o 
  -2  -2   2     1684.30     1842.96     42.17 o 
  -1  -2   2     6475.07     6733.68    172.87 o 
   0  -2   2     1514.36     1537.97     50.36 o 
   2  -2   2     2964.17     3102.32     79.45 o 
   3  -2   2      706.41      744.64     17.01 o 
   4  -2   2     1696.21     1782.43     36.98 o 
   5  -2   2      615.85      649.98     11.04 o 
   6  -2   2     1013.05     1098.85     23.70 o 
   7  -2   2      272.09      268.02     15.32 o 
   8  -2   2       27.28       26.87      6.91 o 
   9  -2   2       39.59       20.76     12.46 o 
  10  -2   2       10.05       21.58     22.79 o 
 -10  -1   2        1.35       33.37     33.40 o 
  -9  -1   2        1.48       15.20     13.03 o 
  -8  -1   2       20.14       27.16      5.97 o 
  -7  -1   2       37.51       30.72     22.86 o 
  -5  -1   2      219.93      182.51      6.02 o 
  -4  -1   2      122.81      165.56      3.18 o 
  -2  -1   2     6013.88     6155.48    141.34 o 
  -1  -1   2     3560.70     3562.60     79.57 o 
   0  -1   2      457.84      452.22     16.22 o 
   1  -1   2    13623.46    13783.45    328.45 o 
   4  -1   2      894.45      936.88     27.64 o 
   6  -1   2      633.88      627.74     13.74 o 
   7  -1   2       13.37       20.81      5.41 o 
   8  -1   2       12.47       18.82      7.30 o 
   9  -1   2      102.48       98.64     17.61 o 
  10  -1   2       12.81        3.14  22687.90 o 
 -10   0   2        4.57       18.49     34.58 o 
  -9   0   2       16.29       24.53     10.60 o 
  -8   0   2       20.79       20.88      6.85 o 
  -7   0   2      391.54      368.81      8.66 o 
  -5   0   2      274.32      252.72      9.29 o 
  -4   0   2     2678.57     2689.89     80.24 o 
  -1   0   2    10718.70     9965.94    316.82 o 
   1   0   2     1495.02     1475.17     22.69 o 
   2   0   2      669.90      696.82     19.32 o 
   3   0   2     1497.74     1480.42     32.41 o 
   4   0   2     3177.07     3113.23     79.48 o 
   6   0   2        4.91       12.48      4.14 o 
   7   0   2      617.87      600.08     27.45 o 
   8   0   2        1.43       10.22      7.77 o 
   9   0   2        0.26       20.11     13.29 o 
  10   0   2        0.32       10.61  22687.90 o 
 -10   1   2        0.91        2.27     16.58 o 
  -9   1   2        0.21        3.92      9.83 o 
  -8   1   2       20.07       20.79      5.98 o 
  -7   1   2       37.40       29.02      7.34 o 
  -5   1   2      158.83      133.69      4.80 o 
  -4   1   2      132.30      177.87      4.18 o 
  -2   1   2     5831.76     5895.58    133.92 o 
  -1   1   2     3585.40     3660.57     75.54 o 
   0   1   2      468.90      458.69     25.80 o 
   1   1   2    14353.19    14505.34    358.77 o 
   4   1   2      725.22      751.19     20.78 o 
   6   1   2      663.59      665.98     27.10 o 
   7   1   2       16.78       15.68      4.50 o 
   8   1   2        9.31       29.17      7.09 o 
   9   1   2       99.54      100.27     16.17 o 
  10   1   2        9.48       17.08      8.10 o 
 -10   2   2        4.63        9.05     25.94 o 
  -9   2   2       40.74       44.40     11.76 o 
  -8   2   2       47.46       36.25      5.54 o 
  -7   2   2      247.30      224.57      8.86 o 
  -6   2   2      301.85      311.97      9.79 o 
  -4   2   2     3438.41     3612.26     92.27 o 
  -3   2   2     5271.46     5544.13    140.27 o 
  -2   2   2     1444.42     1618.15     38.25 o 
  -1   2   2     6803.01     6954.22    185.62 o 
   0   2   2     1547.27     1589.13     60.20 o 
   2   2   2     2721.94     2866.70     66.84 o 
   3   2   2      684.89      703.62     18.48 o 
   4   2   2     1718.46     1775.02     50.57 o 
   5   2   2      602.70      633.42     19.44 o 
   6   2   2      848.79      897.74     32.72 o 
   7   2   2      280.09      264.40     10.45 o 
   8   2   2       28.55       36.30      7.62 o 
   9   2   2       37.23       27.71     10.10 o 
  10   2   2        9.86        4.12      5.29 o 
 -10   3   2        5.53       16.48     31.04 o 
  -9   3   2        8.61        6.33     11.73 o 
  -8   3   2       62.38       53.69      7.65 o 
  -7   3   2      117.85      119.13     10.08 o 
  -6   3   2       59.53       73.06      3.74 o 
  -5   3   2      634.27      667.20     16.16 o 
  -4   3   2      181.22      171.68      5.32 o 
  -3   3   2      803.67      841.96     17.77 o 
  -2   3   2     3391.21     3398.62     70.32 o 
  -1   3   2     1403.26     1436.66     40.76 o 
   0   3   2     2615.80     2757.61     90.35 o 
   1   3   2     6511.30     6531.23    198.48 o 
   2   3   2      667.37      694.65     18.03 o 
   3   3   2     1016.66     1016.38     28.11 o 
   4   3   2      862.96      958.78     26.04 o 
   5   3   2      117.36      138.94      2.69 o 
   6   3   2      163.80      158.56      8.61 o 
   7   3   2      251.07      262.27     12.64 o 
   8   3   2       30.19       37.07      9.42 o 
   9   3   2       23.53       24.59      9.93 o 
  10   3   2        7.17       23.17     21.22 o 
 -10   4   2      102.63      174.49     25.28 o 
  -9   4   2        1.59       48.94     14.19 o 
  -8   4   2       21.97       25.41      8.31 o 
  -7   4   2      282.16      268.48     30.17 o 
  -6   4   2      520.35      500.41     21.05 o 
  -5   4   2      585.67      576.92     22.72 o 
  -4   4   2     1030.85     1060.49     25.58 o 
  -3   4   2     1326.70     1396.83     25.17 o 
  -1   4   2     2736.68     2893.13     69.31 o 
   0   4   2      221.55      229.31      6.04 o 
   1   4   2       16.31       13.67      1.51 o 
   2   4   2     2618.46     2643.81     56.30 o 
   3   4   2      442.43      465.06     13.25 o 
   4   4   2      466.24      460.79     12.45 o 
   5   4   2     1115.87     1069.66     25.96 o 
   6   4   2      797.73      806.15     34.34 o 
   7   4   2       39.66       38.07      7.39 o 
   8   4   2       49.54       48.18      6.46 o 
   9   4   2       12.01       18.95      6.82 o 
  10   4   2        0.71        7.79      5.73 o 
 -10   5   2        8.72       15.72     22.51 o 
  -9   5   2       19.11       37.78     14.42 o 
  -8   5   2       65.08       96.29     13.09 o 
  -7   5   2      109.99      121.35     21.19 o 
  -6   5   2       47.94       56.03      3.65 o 
  -5   5   2     1069.32     1142.96     16.37 o 
  -4   5   2      358.60      346.91      9.26 o 
  -3   5   2     1046.59     1111.08     33.17 o 
  -2   5   2      423.45      397.05     10.11 o 
   0   5   2     9515.59    10061.80    250.22 o 
   1   5   2      439.33      441.72     13.43 o 
   3   5   2     1731.31     1703.46     30.01 o 
   4   5   2      210.89      180.79      7.92 o 
   5   5   2       32.59       29.57      2.16 o 
   6   5   2      125.56      132.09      5.55 o 
   7   5   2       60.00       70.06      9.53 o 
   8   5   2       48.08       31.63      7.90 o 
   9   5   2        5.64        6.29     23.58 o 
  -9   6   2        6.19       34.36     12.62 o 
  -8   6   2        7.44       23.87      8.20 o 
  -7   6   2       18.73       29.53      7.82 o 
  -6   6   2      469.83      505.08     16.16 o 
  -5   6   2      325.78      310.67     10.80 o 
  -4   6   2      537.16      516.35     16.10 o 
  -3   6   2     2585.99     2565.24    100.87 o 
  -2   6   2     1602.07     1627.71     53.49 o 
  -1   6   2      231.03      210.05      5.85 o 
   1   6   2      551.91      562.36     17.67 o 
   2   6   2     2603.51     2652.05     70.34 o 
   3   6   2      476.06      495.14      9.76 o 
   4   6   2       67.26       60.83      4.22 o 
   5   6   2      990.06      996.68     41.28 o 
   6   6   2      145.82      135.91      6.88 o 
   7   6   2        2.26       10.52      7.83 o 
   8   6   2      138.45      124.40     18.32 o 
   9   6   2       50.32       34.41     11.49 o 
  -9   7   2        5.86       11.03     25.54 o 
  -8   7   2       35.24       33.38     13.10 o 
  -7   7   2        5.09       11.39     13.36 o 
  -6   7   2       10.60       18.84      4.20 o 
  -5   7   2       38.00       40.16      3.88 o 
  -4   7   2       40.13       41.72      4.60 o 
  -2   7   2      101.38      117.28      5.42 o 
  -1   7   2      349.25      335.22     12.19 o 
   0   7   2     2694.86     2774.55    101.63 o 
   1   7   2       89.13      118.25      4.71 o 
   2   7   2      678.95      669.77     19.64 o 
   3   7   2     2117.35     2176.60     56.47 o 
   4   7   2       19.13       28.38      3.46 o 
   5   7   2      188.03      194.68      6.97 o 
   6   7   2       40.33       48.72      7.28 o 
   7   7   2       11.23       20.85     11.10 o 
   8   7   2       33.68       56.28     11.38 o 
   9   7   2        1.26       19.34     12.89 o 
  -9   8   2       40.15       45.25     26.09 o 
  -8   8   2       49.04       38.13     10.44 o 
  -7   8   2       53.84       50.50     11.42 o 
  -6   8   2      272.92      293.87     12.93 o 
  -5   8   2      455.16      461.37     19.76 o 
  -4   8   2      279.18      245.09     11.20 o 
  -3   8   2      808.86      802.31     20.94 o 
  -2   8   2      959.49      956.99     30.63 o 
  -1   8   2      782.34      800.99     21.95 o 
   0   8   2      900.89      876.09     39.86 o 
   1   8   2      490.04      552.74     20.97 o 
   2   8   2      568.70      552.73     12.51 o 
   3   8   2      403.16      391.50     10.65 o 
   5   8   2      626.21      620.55     25.20 o 
   6   8   2       83.78       89.79      6.58 o 
   7   8   2        5.54       23.58  19648.30 o 
   8   8   2       47.18      111.34     26.81 o 
   9   8   2       14.68       17.68  27786.89 o 
  -8   9   2       15.48       21.90     13.47 o 
  -7   9   2       17.09       24.90     10.96 o 
  -6   9   2      148.43      133.61      7.62 o 
  -5   9   2      107.63      117.38      6.44 o 
  -4   9   2      116.70      119.63      5.25 o 
  -3   9   2      483.60      474.07     11.35 o 
  -2   9   2     1033.53     1085.58     26.33 o 
  -1   9   2      715.72      676.80     19.66 o 
   0   9   2      970.69      975.20     23.88 o 
   1   9   2      697.99      735.02     12.96 o 
   2   9   2       39.19       50.63      6.05 o 
   3   9   2      431.44      457.42     11.67 o 
   4   9   2      115.83      118.30      7.88 o 
   5   9   2       18.04       29.95      5.37 o 
   6   9   2       64.45       55.52      8.54 o 
   7   9   2        9.41       20.03     19.65 o 
   8   9   2        2.01       20.43     11.56 o 
  -8  10   2        2.95       22.78     17.78 o 
  -7  10   2       65.01       42.34     10.11 o 
  -6  10   2      216.26      214.20     12.53 o 
  -5  10   2       93.62       70.14      6.67 o 
  -4  10   2      456.57      447.75     19.29 o 
  -3  10   2      214.66      217.75      7.44 o 
  -2  10   2      109.16      112.17      7.83 o 
  -1  10   2      569.80      526.92     11.43 o 
   0  10   2      122.15      110.41      6.96 o 
   1  10   2      270.60      297.49     10.98 o 
   2  10   2      753.70      748.59     15.96 o 
   3  10   2       82.29       78.74      5.21 o 
   4  10   2      258.93      270.67      9.18 o 
   5  10   2       58.59       61.20      6.08 o 
   6  10   2       92.85       85.38      8.04 o 
   7  10   2       84.22       54.54     11.31 o 
   8  10   2       39.91       20.82     19.17 o 
  -7  11   2       23.35       16.22     10.16 o 
  -6  11   2       58.88       65.06      9.14 o 
  -5  11   2       83.49       72.35      7.85 o 
  -4  11   2       27.82       29.51      8.65 o 
  -3  11   2       78.65       75.63      7.92 o 
  -2  11   2      516.33      538.10     26.14 o 
  -1  11   2      176.81      173.54      7.01 o 
   0  11   2      186.00      203.85     13.02 o 
   1  11   2      906.76      909.52     20.83 o 
   2  11   2      233.00      231.24      9.35 o 
   3  11   2       24.65       27.43      6.07 o 
   4  11   2      148.60      181.45     14.00 o 
   5  11   2       18.74       17.20      7.74 o 
   6  11   2       33.65       42.03     11.42 o 
   7  11   2        3.64       22.94     19.80 o 
  -7  12   2       18.56       50.30  39296.60 o 
  -6  12   2        2.18       39.61     29.87 o 
  -5  12   2       28.03       31.20      9.04 o 
  -4  12   2      386.30      390.57     11.86 o 
  -3  12   2       27.86       12.69      7.79 o 
  -2  12   2        4.93        7.48     10.53 o 
  -1  12   2      336.45      343.84     12.87 o 
   0  12   2       44.49       38.33      7.02 o 
   1  12   2      274.20      306.77     11.91 o 
   2  12   2       98.88      123.82      8.32 o 
   3  12   2      168.93      184.36     19.46 o 
   4  12   2      271.89      259.90     19.82 o 
   5  12   2        6.34       31.99     11.06 o 
   6  12   2       33.44       52.93      9.16 o 
  -6  13   2        6.39       25.55     24.45 o 
  -5  13   2       38.72       57.75     11.52 o 
  -4  13   2        3.97       15.44     10.49 o 
  -3  13   2        3.32       25.26     14.15 o 
  -2  13   2      472.41      466.03     35.91 o 
  -1  13   2       63.09       46.90      8.33 o 
   0  13   2       38.48       51.24     10.06 o 
   1  13   2      213.92      195.87      8.99 o 
   2  13   2      135.08      166.03     16.31 o 
   3  13   2       41.25       28.89     10.45 o 
   4  13   2       51.15       71.49     12.35 o 
   5  13   2       34.69       37.55     11.59 o 
   6  13   2       15.95       19.28     13.22 o 
  -5  14   2       33.40       16.70     12.38 o 
  -4  14   2      153.68      164.24     19.01 o 
  -3  14   2        3.94       15.33     14.30 o 
  -2  14   2        6.93       35.86     13.33 o 
  -1  14   2      168.15      174.32     11.28 o 
   0  14   2       81.27       71.83     12.36 o 
   1  14   2       37.28       44.76     11.12 o 
   2  14   2      100.42      103.16     14.33 o 
   3  14   2       21.48       45.67     12.45 o 
   4  14   2       66.24       75.63     22.02 o 
   5  14   2       13.82       42.04     28.90 o 
  -4  15   2        9.33       10.40     12.66 o 
  -3  15   2       12.95       15.99     14.96 o 
  -2  15   2       62.84       77.91     12.13 o 
  -1  15   2       91.70      106.91     12.01 o 
   0  15   2       88.01      108.00     10.79 o 
   1  15   2      110.46      135.35     14.66 o 
   2  15   2       66.92       60.21     14.00 o 
   3  15   2       42.61       27.42     13.25 o 
  -1  16   2       72.36       35.37     16.39 o 
   0  16   2       21.64       23.97     16.12 o 
   1  16   2       13.70       48.73     28.62 o 
  -3 -15   3       80.84       73.33      9.66 o 
  -2 -15   3       50.84       25.04      9.43 o 
  -1 -15   3       24.41       39.98     13.14 o 
   0 -15   3       91.50       62.22      9.52 o 
   1 -15   3      118.30      100.11     12.10 o 
   2 -15   3      116.12      104.35     12.59 o 
   3 -15   3      122.49       90.82      9.04 o 
  -5 -14   3       18.72       15.26     12.98 o 
  -4 -14   3       21.82       18.58     16.03 o 
  -3 -14   3       44.29       60.40      7.72 o 
  -2 -14   3      259.36      233.32     15.70 o 
  -1 -14   3       24.94       30.23      8.60 o 
   0 -14   3      122.07      117.28      9.95 o 
   1 -14   3      407.22      402.17     21.56 o 
   2 -14   3        1.76        1.82     15.63 o 
   3 -14   3       18.52       35.13     11.32 o 
   4 -14   3       65.07       77.37     10.83 o 
  -6 -13   3       10.97       29.33     15.26 o 
  -5 -13   3       58.05       68.63      9.17 o 
  -4 -13   3       15.82       18.50      8.00 o 
  -3 -13   3      140.12      125.49      7.43 o 
  -2 -13   3       64.77       50.52      6.98 o 
  -1 -13   3       21.22       18.06      6.24 o 
   0 -13   3      281.02      297.22     11.08 o 
   1 -13   3       16.74       15.73      7.01 o 
   2 -13   3       24.98       27.23      8.52 o 
   3 -13   3      329.65      363.80     21.21 o 
   4 -13   3       50.86       47.37     10.65 o 
   5 -13   3       23.91       23.52      9.07 o 
  -6 -12   3       14.22       34.70     11.13 o 
  -5 -12   3      152.92      155.94      8.15 o 
  -4 -12   3       29.05       35.07      6.40 o 
  -3 -12   3      126.60      140.91      8.96 o 
  -2 -12   3      680.14      638.51     19.83 o 
  -1 -12   3       39.60       36.05      6.15 o 
   0 -12   3      144.38      126.15      6.90 o 
   1 -12   3      699.29      724.57     29.95 o 
   2 -12   3       44.98       39.89      5.86 o 
   3 -12   3       20.95       18.57      6.61 o 
   4 -12   3       66.55       67.36      8.28 o 
   5 -12   3       29.10       30.56     10.45 o 
   6 -12   3       61.82       47.13     19.72 o 
  -7 -11   3        1.28        3.30     16.96 o 
  -6 -11   3        7.86       28.08     11.91 o 
  -5 -11   3       45.14       28.62      6.25 o 
  -4 -11   3       28.22       27.99      6.52 o 
  -3 -11   3      120.67      116.02      6.87 o 
  -2 -11   3       40.97       51.42      6.44 o 
  -1 -11   3       32.74       33.54      4.81 o 
   0 -11   3     1050.66     1056.49     24.90 o 
   1 -11   3      117.97      114.15      5.75 o 
   2 -11   3      200.95      176.20     11.53 o 
   3 -11   3      852.03      793.51     56.33 o 
   4 -11   3       90.78      113.67      6.51 o 
   5 -11   3       26.30       47.69      7.45 o 
   6 -11   3       68.17       76.02     10.04 o 
   7 -11   3       11.81       48.63     16.07 o 
  -8 -10   3        0.83       11.01     23.58 o 
  -7 -10   3        7.24       24.00     22.40 o 
  -6 -10   3      116.27      119.03     13.97 o 
  -5 -10   3       75.01       90.90      6.94 o 
  -4 -10   3      277.92      319.88      9.89 o 
  -3 -10   3      336.26      313.87     11.84 o 
  -2 -10   3      643.70      614.76     22.27 o 
  -1 -10   3      557.92      552.33     22.07 o 
   0 -10   3      271.76      259.20      6.75 o 
   1 -10   3      491.24      506.99     20.79 o 
   2 -10   3      437.96      378.83     22.65 o 
   3 -10   3      235.77      247.02     13.70 o 
   4 -10   3       30.75       38.41      6.03 o 
   5 -10   3      140.46      122.41      9.95 o 
   6 -10   3       97.07      113.22     12.75 o 
   7 -10   3       35.51       41.66     14.06 o 
  -8  -9   3       22.84       52.62     35.37 o 
  -7  -9   3       14.44       20.23     12.61 o 
  -6  -9   3       57.25       82.26      6.16 o 
  -5  -9   3       22.55       22.18      5.18 o 
  -4  -9   3       68.43       60.85      4.91 o 
  -3  -9   3      444.66      468.43     14.56 o 
  -2  -9   3      151.46      143.14      4.84 o 
  -1  -9   3      223.90      221.18      8.35 o 
   0  -9   3      365.22      389.80      9.71 o 
   1  -9   3       92.33       95.01      6.62 o 
   2  -9   3      657.21      599.10     24.13 o 
   3  -9   3      373.81      342.82     15.29 o 
   4  -9   3      404.66      417.98     15.29 o 
   5  -9   3      307.03      323.16     15.09 o 
   6  -9   3       59.42       52.12      9.43 o 
   7  -9   3        4.98       23.69     11.59 o 
   8  -9   3        7.94       17.26     14.89 o 
  -9  -8   3        8.82      122.18     60.32 o 
  -8  -8   3        3.68       19.01     20.67 o 
  -7  -8   3       51.75       56.98      7.62 o 
  -6  -8   3       17.94       23.88      5.57 o 
  -5  -8   3       79.31       79.44      5.38 o 
  -4  -8   3      446.89      452.37     18.74 o 
  -3  -8   3      294.50      290.25      7.90 o 
  -2  -8   3      441.40      405.03     14.96 o 
  -1  -8   3     3410.02     3379.35     92.54 o 
   0  -8   3     2540.12     2538.23     54.28 o 
   1  -8   3      687.22      663.03     26.44 o 
   2  -8   3      783.69      782.10     37.93 o 
   3  -8   3      165.27      153.99      8.81 o 
   4  -8   3      350.02      333.51     14.52 o 
   5  -8   3        4.38       17.52      5.94 o 
   6  -8   3       28.77       24.23      8.30 o 
   7  -8   3       65.13       50.88      9.52 o 
   8  -8   3       15.28        5.60      9.06 o 
  -9  -7   3        7.22       12.37     20.83 o 
  -8  -7   3       21.87       62.83     30.45 o 
  -7  -7   3       20.76       14.61      8.49 o 
  -6  -7   3      291.70      307.16      7.92 o 
  -5  -7   3       76.62       83.49      6.37 o 
  -4  -7   3       70.04       91.74      4.13 o 
  -3  -7   3      352.41      336.07      9.39 o 
  -2  -7   3      273.89      274.63     10.78 o 
  -1  -7   3      797.84      760.82     19.40 o 
   0  -7   3      158.74      179.15      5.40 o 
   1  -7   3     2043.07     2021.24     67.08 o 
   2  -7   3     1690.91     1693.24     65.93 o 
   3  -7   3      122.33      106.42      4.73 o 
   4  -7   3      523.41      556.18     16.33 o 
   5  -7   3      343.04      353.96     12.21 o 
   6  -7   3       32.00       43.92      7.28 o 
   7  -7   3        7.96       16.26     15.26 o 
   8  -7   3        3.57       23.79     17.74 o 
   9  -7   3       44.62        5.27      6.54 o 
  -9  -6   3       19.71        6.97      8.64 o 
  -8  -6   3       23.54       43.21     19.65 o 
  -7  -6   3       91.10       84.54      7.36 o 
  -6  -6   3       59.59       62.69      5.20 o 
  -5  -6   3       41.95       41.38      3.10 o 
  -4  -6   3     4448.30     4850.71    100.32 o 
  -3  -6   3      462.73      421.83     10.23 o 
  -2  -6   3      111.58      110.46      4.35 o 
  -1  -6   3     4083.18     4101.60    113.42 o 
   0  -6   3      580.58      569.28     16.87 o 
   1  -6   3       52.59       59.01      4.96 o 
   2  -6   3     2120.95     2167.01     81.10 o 
   4  -6   3      633.97      681.80     20.07 o 
   5  -6   3      199.38      223.02      8.30 o 
   6  -6   3       16.92       19.26      5.80 o 
   7  -6   3      165.65      185.45     15.68 o 
   8  -6   3       18.65       25.93     17.01 o 
   9  -6   3       12.89       27.88     23.18 o 
 -10  -5   3        7.80        8.65  39296.60 o 
  -9  -5   3       94.97       65.63     42.83 o 
  -8  -5   3        2.69       13.26     11.86 o 
  -7  -5   3        2.23       11.46     11.19 o 
  -6  -5   3      475.65      521.87     14.91 o 
  -5  -5   3      630.30      715.19     14.32 o 
  -4  -5   3      360.83      361.18     12.68 o 
  -3  -5   3      795.63      789.55     22.58 o 
  -2  -5   3     1198.95     1189.99     25.75 o 
  -1  -5   3     2676.95     2773.63     78.72 o 
   0  -5   3     1401.60     1418.72     50.22 o 
   1  -5   3     1991.45     1819.16     83.08 o 
   3  -5   3      180.60      173.91      4.58 o 
   4  -5   3      569.59      600.48     16.98 o 
   5  -5   3      806.52      820.77     20.72 o 
   6  -5   3       82.28      105.39      7.94 o 
   7  -5   3       62.11       75.15      8.97 o 
   8  -5   3       29.84       40.12     10.38 o 
   9  -5   3        2.59       18.28     13.02 o 
 -10  -4   3        8.88        9.33      8.38 o 
  -9  -4   3        7.12       19.25     22.40 o 
  -8  -4   3        9.50       23.04     18.49 o 
  -7  -4   3      175.76      182.20     20.25 o 
  -6  -4   3       32.33       34.04      4.80 o 
  -5  -4   3      176.31      175.20      6.70 o 
  -4  -4   3      723.20      750.67     21.31 o 
  -3  -4   3     1478.22     1447.71     40.36 o 
  -1  -4   3     7361.44     7628.40    191.94 o 
   0  -4   3     2304.93     2396.30     70.21 o 
   2  -4   3     2244.33     2299.94     74.61 o 
   3  -4   3      285.43      316.82     13.06 o 
   4  -4   3      282.99      279.94      7.58 o 
   5  -4   3       10.48       11.54      2.49 o 
   6  -4   3        6.47       12.50      4.81 o 
   7  -4   3       46.64       46.22      5.75 o 
   8  -4   3       16.29       20.02      8.75 o 
   9  -4   3       16.95       46.53     16.77 o 
 -10  -3   3       31.14       14.20     13.02 o 
  -9  -3   3        1.04       12.96     20.83 o 
  -8  -3   3       80.02       69.65     13.59 o 
  -7  -3   3       26.74       29.54     13.29 o 
  -6  -3   3        9.48        9.19      1.74 o 
  -5  -3   3      299.22      348.00      9.57 o 
  -4  -3   3      132.13      158.88      6.16 o 
  -3  -3   3     1230.74     1327.58     32.92 o 
  -2  -3   3      179.75      167.59      4.05 o 
   0  -3   3    10429.71    10506.98    300.73 o 
   2  -3   3      718.59      685.65     18.18 o 
   3  -3   3     1339.14     1297.53     31.53 o 
   4  -3   3     1331.21     1406.15     35.93 o 
   5  -3   3      506.67      487.39     11.74 o 
   6  -3   3      125.93      156.97      4.77 o 
   7  -3   3      104.47      119.30      8.17 o 
   8  -3   3       14.04       21.34      5.55 o 
   9  -3   3        2.24        5.35      4.33 o 
  10  -3   3        0.30       16.90  27786.89 o 
 -10  -2   3       11.57        7.47  22687.90 o 
  -9  -2   3        8.54       18.09     14.96 o 
  -8  -2   3       19.57       17.43      8.46 o 
  -7  -2   3       46.09       66.88      8.25 o 
  -6  -2   3      266.02      277.25      7.84 o 
  -5  -2   3      904.23      952.74     20.87 o 
  -4  -2   3      476.66      479.13      9.40 o 
  -2  -2   3     7266.15     7196.50    171.93 o 
   0  -2   3     2630.16     2753.04     74.63 o 
   1  -2   3     5026.47     5151.55    148.00 o 
   2  -2   3      899.83      926.88     20.61 o 
   3  -2   3      221.53      286.32      8.19 o 
   5  -2   3      388.03      367.47      8.62 o 
   6  -2   3      207.90      207.63      9.80 o 
   7  -2   3      169.94      175.96      8.86 o 
   8  -2   3       70.91       74.06      6.48 o 
   9  -2   3       31.63       19.42     22.23 o 
  10  -2   3        7.60        3.26      7.80 o 
 -10  -1   3        6.47       25.15     20.04 o 
  -9  -1   3        4.21       28.18     12.47 o 
  -8  -1   3       61.61       61.18     14.05 o 
  -7  -1   3      119.71      125.61      7.15 o 
  -6  -1   3      142.36      151.22      5.43 o 
  -5  -1   3      698.60      752.60     25.59 o 
  -4  -1   3      430.71      514.23     16.14 o 
  -3  -1   3     3557.79     3796.52     80.14 o 
  -2  -1   3      648.87      682.07     12.77 o 
   0  -1   3     6562.37     6761.01    131.11 o 
   1  -1   3     1288.30     1385.58     25.29 o 
   2  -1   3      360.06      415.35      9.54 o 
   3  -1   3     5751.40     5765.06    151.41 o 
   5  -1   3      150.68      146.77      4.74 o 
   6  -1   3      620.13      620.88     13.20 o 
   7  -1   3       43.45       41.74      4.55 o 
   8  -1   3        7.79       20.75     10.90 o 
   9  -1   3       13.27       16.98     12.50 o 
  10  -1   3       16.96       12.27     17.62 o 
 -10   0   3        4.20       23.57     29.87 o 
  -9   0   3        0.77        9.22     11.78 o 
  -8   0   3        2.85       12.51      6.31 o 
  -7   0   3       60.51       55.74      4.18 o 
  -6   0   3       21.16       15.37      1.66 o 
  -3   0   3     2128.74     2186.25     42.35 o 
  -2   0   3     4887.59     5024.69     84.76 o 
  -1   0   3     1039.59     1009.46     17.36 o 
   0   0   3     2360.44     2582.01     29.26 o 
   1   0   3     5892.66     6177.90     58.72 o 
   3   0   3        2.96        8.58      1.29 o 
   4   0   3      508.58      603.88     15.49 o 
   5   0   3      101.36      107.24      3.01 o 
   6   0   3        4.58       11.04      6.03 o 
   7   0   3       36.24       37.06      5.14 o 
   8   0   3       37.26       41.01      6.42 o 
   9   0   3        3.58       10.76      9.51 o 
  10   0   3        0.12        8.65      6.30 o 
 -10   1   3        8.49       31.70     16.18 o 
  -9   1   3        4.77        3.15     17.68 o 
  -8   1   3       54.55       60.83      6.95 o 
  -7   1   3      141.59      144.74     23.19 o 
  -6   1   3      156.27      162.93      5.42 o 
  -5   1   3      773.27      784.62     23.06 o 
  -4   1   3      443.92      496.10     15.72 o 
  -3   1   3     4019.34     4307.39    129.50 o 
  -2   1   3      697.64      738.46     14.80 o 
   0   1   3     6021.60     6308.86    132.45 o 
   1   1   3     1025.53     1143.18     22.23 o 
   2   1   3      518.66      589.47     14.08 o 
   3   1   3     5854.23     5788.67    148.74 o 
   4   1   3       54.05       42.68      2.40 o 
   5   1   3      210.50      191.38      5.52 o 
   6   1   3      828.82      844.98     18.24 o 
   7   1   3       26.87       21.88      5.78 o 
   8   1   3        7.01       16.63      9.12 o 
   9   1   3       10.12       34.94     20.04 o 
  10   1   3       17.25       29.45     19.26 o 
 -10   2   3       12.89       29.37     16.53 o 
  -9   2   3        6.23       10.74     10.33 o 
  -8   2   3       25.34       26.83      5.50 o 
  -7   2   3       31.90       37.95     25.11 o 
  -6   2   3      252.31      253.10      9.83 o 
  -5   2   3      957.83      951.17     21.20 o 
  -4   2   3      571.82      581.99     14.14 o 
  -2   2   3     7262.92     7382.02    166.19 o 
  -1   2   3     2741.49     2942.69     85.76 o 
   0   2   3     2874.71     3001.61     99.37 o 
   2   2   3     1041.23     1089.50     26.18 o 
   3   2   3      189.52      240.20      6.04 o 
   5   2   3      380.78      373.08      9.15 o 
   6   2   3      132.60      123.37      5.61 o 
   7   2   3      183.72      186.03      9.66 o 
   8   2   3       76.81       66.07      6.53 o 
   9   2   3       33.78        9.43     10.00 o 
  10   2   3        8.72        5.20      5.30 o 
 -10   3   3       37.23       49.74     13.22 o 
  -9   3   3        1.98        8.69     26.72 o 
  -8   3   3       67.57       65.35      6.82 o 
  -7   3   3       41.77       43.52      5.35 o 
  -6   3   3       45.65       46.97      2.23 o 
  -5   3   3      267.13      294.74      7.30 o 
  -4   3   3      191.95      213.49      5.90 o 
  -3   3   3     1247.98     1351.62     31.00 o 
  -2   3   3      199.87      188.46      3.83 o 
  -1   3   3      180.13      165.95      4.74 o 
   2   3   3      645.03      597.98     13.63 o 
   3   3   3     1452.26     1413.51     40.41 o 
   4   3   3     1231.97     1238.12     43.27 o 
   5   3   3      419.36      395.30      9.77 o 
   6   3   3       93.01      104.23      4.02 o 
   7   3   3       97.19       95.52      5.60 o 
   8   3   3       15.74       21.68      6.81 o 
   9   3   3        0.60        3.27  22687.90 o 
  10   3   3        0.45       14.93  39296.60 o 
 -10   4   3        8.13       25.57     15.33 o 
  -9   4   3        4.39        9.05     14.99 o 
  -8   4   3        6.65       30.59     22.79 o 
  -7   4   3      177.03      173.09      7.89 o 
  -6   4   3       29.26       30.51      3.24 o 
  -5   4   3      201.74      212.60      7.51 o 
  -4   4   3      649.94      650.49     16.61 o 
  -3   4   3     1440.08     1455.95     30.37 o 
  -1   4   3     6778.01     7137.98    217.62 o 
   0   4   3     2056.30     2141.24     78.93 o 
   2   4   3     2106.36     2208.08     66.11 o 
   3   4   3      280.61      297.05      6.61 o 
   4   4   3      300.25      281.79      9.54 o 
   5   4   3       21.24       20.65      2.31 o 
   6   4   3        9.38        5.97      2.78 o 
   7   4   3       66.24       49.71      7.09 o 
   8   4   3       11.87       22.82      8.10 o 
   9   4   3       11.95       14.77     10.31 o 
 -10   5   3        9.78       10.22     14.45 o 
  -9   5   3      101.32      118.84     15.10 o 
  -8   5   3        0.70        6.24      7.56 o 
  -7   5   3        9.02       28.65     13.36 o 
  -6   5   3      399.32      435.82      9.19 o 
  -5   5   3      611.32      667.48     14.11 o 
  -4   5   3      316.14      298.54      5.94 o 
  -3   5   3      762.57      735.11     13.72 o 
  -2   5   3     1096.06     1119.36     40.63 o 
  -1   5   3     2722.20     2874.04     98.49 o 
   0   5   3     1226.03     1219.80     56.16 o 
   1   5   3     2074.28     2013.11     63.79 o 
   2   5   3     3214.37     3206.45     76.94 o 
   3   5   3      163.40      152.55      5.40 o 
   4   5   3      630.12      629.62     20.70 o 
   5   5   3      921.96      919.59     46.40 o 
   6   5   3       58.65       71.81      6.30 o 
   7   5   3       65.22       58.41      6.72 o 
   8   5   3       27.29       15.92      7.00 o 
   9   5   3        1.24       17.42  22687.90 o 
  -9   6   3       16.78        4.72     11.05 o 
  -8   6   3       18.57       31.04      9.42 o 
  -7   6   3      119.55      110.74     10.54 o 
  -6   6   3       58.12       64.08      4.17 o 
  -5   6   3       49.00       50.28      3.48 o 
  -4   6   3     4125.17     4315.63    107.26 o 
  -3   6   3      452.70      392.02     14.67 o 
  -2   6   3       86.71       88.61      4.28 o 
  -1   6   3     4216.10     3986.71    181.05 o 
   0   6   3      497.45      447.28     18.11 o 
   1   6   3       36.61       40.27      3.78 o 
   2   6   3     2032.26     2105.45     57.22 o 
   4   6   3      615.24      607.01     21.97 o 
   5   6   3      210.38      215.86      9.71 o 
   6   6   3       18.50       20.55      3.95 o 
   7   6   3      175.67      168.92     10.19 o 
   8   6   3       18.47       22.60     10.24 o 
   9   6   3       13.72        9.32      6.93 o 
  -9   7   3        7.90       22.96     11.65 o 
  -8   7   3       16.97       40.12     14.35 o 
  -7   7   3       11.49       17.81      6.60 o 
  -6   7   3      298.19      294.01      7.02 o 
  -5   7   3       74.06       76.76      6.34 o 
  -4   7   3       57.92       73.90      4.74 o 
  -3   7   3      407.78      379.74     13.36 o 
  -2   7   3      288.87      300.60      9.69 o 
  -1   7   3      797.34      740.02     28.75 o 
   0   7   3      244.77      246.04      9.97 o 
   1   7   3     1860.18     1860.10     49.50 o 
   2   7   3     1803.60     1820.63     57.18 o 
   3   7   3      146.57      140.32      6.54 o 
   4   7   3      470.24      482.97     14.84 o 
   5   7   3      483.48      446.27     25.34 o 
   6   7   3       36.18       28.38      4.92 o 
   7   7   3        8.63       28.64     12.74 o 
   8   7   3        6.63       51.35     53.05 o 
   9   7   3       42.67       17.31     18.98 o 
  -9   8   3        6.36       25.89      9.04 o 
  -8   8   3        5.01       45.42     32.78 o 
  -7   8   3       46.59       49.34      9.96 o 
  -6   8   3       16.02       24.84      4.75 o 
  -5   8   3      110.79      101.61      6.21 o 
  -4   8   3      419.57      380.51     17.93 o 
  -3   8   3      258.80      262.63      6.64 o 
  -2   8   3      332.34      330.41      9.81 o 
  -1   8   3     3190.53     3096.06     87.68 o 
   0   8   3     2499.19     2509.61    101.74 o 
   1   8   3      677.96      677.56     23.83 o 
   2   8   3      918.38      907.34     26.68 o 
   3   8   3      183.89      198.01     10.74 o 
   4   8   3      303.19      306.44     15.02 o 
   5   8   3        4.76       15.83      6.04 o 
   6   8   3       40.02       23.29      7.39 o 
   7   8   3       73.71       72.24      8.62 o 
   8   8   3       14.84        9.38     17.78 o 
  -8   9   3       23.63       35.00    110.21 o 
  -7   9   3       20.62       29.00     17.65 o 
  -6   9   3       42.29       60.56      5.69 o 
  -5   9   3       18.99       20.41      4.45 o 
  -4   9   3       62.66       46.93      4.41 o 
  -3   9   3      484.15      506.28     14.27 o 
  -2   9   3      133.52      130.96      5.86 o 
  -1   9   3      146.42      155.37      9.44 o 
   0   9   3      256.56      272.80     14.77 o 
   1   9   3      105.80       88.56      7.26 o 
   2   9   3      641.12      665.67     37.49 o 
   3   9   3      330.18      331.15     13.05 o 
   4   9   3      440.39      470.68     12.05 o 
   5   9   3      267.99      294.17     17.09 o 
   6   9   3       59.32       48.44      9.04 o 
   7   9   3        5.29       12.73      8.38 o 
   8   9   3        4.21        2.76     33.40 o 
  -8  10   3        1.06       19.06  27786.89 o 
  -7  10   3        9.85        9.85      9.56 o 
  -6  10   3      135.90      122.76      7.72 o 
  -5  10   3       48.22       55.22      4.77 o 
  -4  10   3      301.23      333.92     20.43 o 
  -3  10   3      323.54      322.78     11.81 o 
  -2  10   3      684.00      637.87     17.86 o 
  -1  10   3      598.82      582.00     13.09 o 
   0  10   3      290.21      297.60     18.88 o 
   1  10   3      444.81      447.82     13.35 o 
   2  10   3      511.50      488.09     26.83 o 
   3  10   3      253.06      257.96     10.12 o 
   4  10   3       31.25       23.18      5.63 o 
   5  10   3      127.84      103.51      8.28 o 
   6  10   3      103.24       77.50      9.08 o 
   7  10   3       38.99       39.66     23.58 o 
  -7  11   3        3.45       22.40  22687.90 o 
  -6  11   3        6.60       17.33     34.58 o 
  -5  11   3       32.92       26.17      6.36 o 
  -4  11   3       41.61       58.41      7.13 o 
  -3  11   3       86.69       98.05      7.49 o 
  -2  11   3       57.85       62.72     13.45 o 
  -1  11   3       47.35       55.54      7.19 o 
   0  11   3     1016.88     1047.58     36.70 o 
   1  11   3      113.61      116.86      6.81 o 
   2  11   3      220.65      223.59      9.05 o 
   3  11   3      820.06      836.90     49.19 o 
   4  11   3       81.32       78.63      8.43 o 
   5  11   3       27.72       53.25      8.91 o 
   6  11   3       68.57       60.22      9.70 o 
   7  11   3        6.91       11.18     14.19 o 
  -6  12   3       16.46       46.23     15.82 o 
  -5  12   3      145.37      205.32     12.60 o 
  -4  12   3       31.49       61.60      8.01 o 
  -3  12   3      126.64      153.10     10.79 o 
  -2  12   3      649.10      689.33     16.37 o 
  -1  12   3       41.68       66.85     12.72 o 
   0  12   3      142.71      145.06      9.08 o 
   1  12   3      665.66      717.23     17.33 o 
   2  12   3       33.08       34.93      8.85 o 
   3  12   3       22.68       24.53      8.98 o 
   4  12   3       71.36       82.30      9.49 o 
   5  12   3       29.93       62.08     10.41 o 
   6  12   3       54.75       31.02     11.26 o 
  -6  13   3       12.50        0.42     23.33 o 
  -5  13   3       62.18       73.38     16.47 o 
  -4  13   3       16.88        7.50     10.02 o 
  -3  13   3      152.24      178.50     12.23 o 
  -2  13   3       54.44       48.15      7.09 o 
  -1  13   3       24.28       42.03      7.57 o 
   0  13   3      279.69      305.08     11.70 o 
   1  13   3        8.16       26.19      9.11 o 
   2  13   3       31.10       44.07     11.86 o 
   3  13   3      347.70      337.41     15.41 o 
   4  13   3       56.07       49.06     13.06 o 
   5  13   3       26.02       23.91     13.02 o 
  -5  14   3       26.20       40.29     14.91 o 
  -4  14   3       29.02       48.24     14.29 o 
  -3  14   3       56.92       40.39     10.11 o 
  -2  14   3      268.46      262.38     16.56 o 
  -1  14   3       23.24       38.55     13.26 o 
   0  14   3      113.51      105.94     11.45 o 
   1  14   3      465.27      502.86     26.99 o 
   2  14   3        3.75       16.17     19.57 o 
   3  14   3       23.94       23.58     18.74 o 
   4  14   3       69.81       39.92     15.54 o 
  -3  15   3       60.03       44.41     14.63 o 
  -2  15   3       57.08       55.25     11.60 o 
  -1  15   3       26.92       71.27     17.95 o 
   0  15   3       89.45       78.68     18.09 o 
   1  15   3      132.76      156.03     13.90 o 
   2  15   3      101.12       92.69     12.62 o 
   3  15   3      118.47      108.36     14.68 o 
  -3 -15   4      104.42       81.87     10.24 o 
  -2 -15   4        4.41        7.18     31.61 o 
  -1 -15   4       75.55       51.86     13.48 o 
   0 -15   4       66.88       72.71     10.17 o 
   1 -15   4       14.49       25.66      9.21 o 
   2 -15   4       89.05       82.42     11.50 o 
   3 -15   4       37.10       24.77     20.01 o 
  -5 -14   4       28.31       43.66     13.83 o 
  -4 -14   4       15.03       15.08     10.39 o 
  -3 -14   4       41.45       48.92      8.85 o 
  -2 -14   4       76.44       78.12      8.47 o 
  -1 -14   4      132.41      139.13     13.61 o 
   0 -14   4      230.17      237.89     25.45 o 
   1 -14   4       32.95       35.02      8.64 o 
   2 -14   4      120.19      100.07      9.46 o 
   3 -14   4      123.10      135.59     23.54 o 
   4 -14   4       20.09       12.08      9.30 o 
  -6 -13   4       54.74       21.61     22.51 o 
  -5 -13   4       10.70       51.86     16.39 o 
  -4 -13   4        4.45        7.64     10.27 o 
  -3 -13   4      215.63      201.32     11.55 o 
  -2 -13   4       60.31       49.91      7.28 o 
  -1 -13   4       19.26       24.91      8.29 o 
   0 -13   4      152.29      144.53     13.75 o 
   1 -13   4       22.85        6.82     10.73 o 
   2 -13   4      193.17      187.44     12.88 o 
   3 -13   4       17.68       24.85      9.34 o 
   4 -13   4       12.39       15.71     12.18 o 
   5 -13   4       99.76      129.44     15.53 o 
  -6 -12   4       11.88       17.83     12.53 o 
  -5 -12   4       45.62       51.51     13.37 o 
  -4 -12   4       38.00       30.04      8.00 o 
  -3 -12   4       78.09       67.25      6.28 o 
  -2 -12   4       40.84       28.19      7.03 o 
  -1 -12   4      323.69      291.11     11.71 o 
   0 -12   4      473.14      482.38     12.61 o 
   1 -12   4       17.53       19.03      7.50 o 
   2 -12   4      236.81      213.07      9.27 o 
   3 -12   4      366.06      341.24     24.94 o 
   4 -12   4       28.09       28.88      7.19 o 
   5 -12   4       40.04       33.15      9.95 o 
   6 -12   4       48.70       18.59     11.82 o 
  -7 -11   4        2.47       32.21     31.44 o 
  -6 -11   4       52.22       50.09     10.41 o 
  -5 -11   4        5.80       14.34      8.21 o 
  -4 -11   4       25.02       39.39      8.85 o 
  -3 -11   4      332.27      321.49     14.09 o 
  -2 -11   4       16.55       21.42      5.15 o 
  -1 -11   4      296.97      261.25     10.02 o 
   0 -11   4      212.13      213.63      9.54 o 
   1 -11   4       23.95       12.93      6.08 o 
   2 -11   4      428.01      394.63     12.35 o 
   3 -11   4       25.11       36.47      7.48 o 
   4 -11   4       64.64       80.83     13.42 o 
   5 -11   4      175.70      151.54      9.56 o 
   6 -11   4       12.49       13.79      8.11 o 
   7 -11   4       16.23       22.53    156.01 o 
  -8 -10   4        7.81       36.14     27.11 o 
  -7 -10   4        2.41       36.28     21.24 o 
  -6 -10   4        7.84       11.56      6.81 o 
  -5 -10   4      193.90      188.90      8.02 o 
  -4 -10   4      118.64      123.99      6.17 o 
  -3 -10   4       96.74       79.05      5.78 o 
  -2 -10   4      460.42      426.79     15.33 o 
  -1 -10   4      687.47      666.32     27.79 o 
   0 -10   4      297.47      308.75      9.15 o 
   1 -10   4      683.09      642.90     27.96 o 
   2 -10   4      407.90      378.69     16.62 o 
   3 -10   4      227.78      233.56      7.89 o 
   4 -10   4      288.86      306.97     15.31 o 
   5 -10   4       71.17       83.40      7.71 o 
   6 -10   4       19.45       37.87     11.58 o 
   7 -10   4       12.46       13.32      9.75 o 
  -8  -9   4       12.40       23.18     47.16 o 
  -7  -9   4       54.25       50.61     12.77 o 
  -6  -9   4       29.00       28.14      5.93 o 
  -5  -9   4      201.31      198.89      8.67 o 
  -4  -9   4      253.46      263.51      7.22 o 
  -3  -9   4      283.41      281.07     11.12 o 
  -2  -9   4      156.03      147.11      7.07 o 
  -1  -9   4      170.61      170.13     11.70 o 
   0  -9   4      130.54      119.12      6.30 o 
   1  -9   4       13.87       20.44      4.03 o 
   2  -9   4      826.78      787.34     33.03 o 
   3  -9   4      282.08      277.23      8.56 o 
   4  -9   4      182.83      160.05      9.28 o 
   5  -9   4      133.38      118.33      6.39 o 
   6  -9   4       74.19       78.47      7.15 o 
   7  -9   4       46.34       56.34     19.19 o 
   8  -9   4        8.42       15.94     11.50 o 
  -9  -8   4       27.75        0.79     28.29 o 
  -8  -8   4       40.31       58.51     36.15 o 
  -7  -8   4      119.77      113.90      7.73 o 
  -6  -8   4       12.89       18.57      5.82 o 
  -5  -8   4      148.26      137.84      7.06 o 
  -4  -8   4       17.35       30.86      5.10 o 
  -3  -8   4       49.18       45.62      3.79 o 
  -2  -8   4     1122.07     1092.91     29.55 o 
  -1  -8   4      238.10      256.43     12.61 o 
   0  -8   4     1487.46     1479.44     52.57 o 
   1  -8   4     1245.15     1213.92     41.67 o 
   2  -8   4      600.22      573.16     22.73 o 
   3  -8   4       33.82       29.40      3.29 o 
   4  -8   4      257.27      280.71     10.81 o 
   5  -8   4      183.48      194.27      7.84 o 
   6  -8   4        5.21       30.43      7.81 o 
   7  -8   4       69.70       70.32     10.49 o 
   8  -8   4       13.43       22.88      9.01 o 
  -9  -7   4       11.68        5.11      8.65 o 
  -8  -7   4       49.34       43.05     25.94 o 
  -7  -7   4        4.50        5.11      7.50 o 
  -6  -7   4       11.86       22.31      4.95 o 
  -5  -7   4      393.51      416.07     11.48 o 
  -4  -7   4      327.35      307.47      8.85 o 
  -3  -7   4      544.11      528.91     17.85 o 
  -2  -7   4      231.71      240.13      8.01 o 
  -1  -7   4     1263.52     1290.80     37.60 o 
   0  -7   4     1332.01     1354.38     42.61 o 
   1  -7   4      536.68      530.02     25.48 o 
   2  -7   4      347.46      385.50     22.95 o 
   3  -7   4      625.43      607.40     23.81 o 
   4  -7   4      249.05      246.32     10.82 o 
   5  -7   4      211.31      220.03     11.06 o 
   6  -7   4      340.53      358.07      9.48 o 
   7  -7   4       92.03       73.52      8.85 o 
   8  -7   4        0.80       21.47     10.98 o 
  -9  -6   4        6.32      367.99    179.78 o 
  -8  -6   4       33.65       38.35     33.21 o 
  -7  -6   4      160.79      155.39     17.88 o 
  -6  -6   4       36.76       38.96      5.06 o 
  -5  -6   4      233.67      255.66      8.11 o 
  -4  -6   4      630.75      670.51     15.80 o 
  -3  -6   4      237.99      225.91      6.43 o 
  -2  -6   4     1724.30     1676.51     43.30 o 
  -1  -6   4      130.12      129.42      4.27 o 
   0  -6   4      162.02      148.25      5.43 o 
   1  -6   4     5253.62     5049.72    205.84 o 
   2  -6   4      234.19      231.72     16.50 o 
   3  -6   4       73.04       75.34      5.83 o 
   4  -6   4     1298.52     1306.30     46.95 o 
   5  -6   4      163.28      186.64     13.40 o 
   6  -6   4       40.86       52.75      8.36 o 
   7  -6   4        4.02        8.65     13.42 o 
   8  -6   4        8.36       29.08     10.57 o 
   9  -6   4        0.56       34.18     19.65 o 
  -9  -5   4        6.59       14.54     14.54 o 
  -8  -5   4        8.93        8.26     24.36 o 
  -7  -5   4       95.53       89.02     11.29 o 
  -6  -5   4       43.95       57.71      3.75 o 
  -5  -5   4       68.50       80.73      4.86 o 
  -4  -5   4     1254.71     1241.76     31.36 o 
  -3  -5   4      398.58      385.95     12.72 o 
  -2  -5   4      670.03      630.97     19.19 o 
  -1  -5   4     1961.70     1955.73     51.97 o 
   0  -5   4      207.91      162.57      6.20 o 
   1  -5   4      322.89      304.00     12.79 o 
   2  -5   4      515.41      517.54     25.67 o 
   3  -5   4     1496.74     1418.81     45.83 o 
   4  -5   4     1004.21      949.81     41.85 o 
   5  -5   4      302.94      317.70      6.65 o 
   6  -5   4      298.58      347.90     13.53 o 
   7  -5   4      125.85      113.28     14.79 o 
   8  -5   4        6.77       17.41      8.99 o 
   9  -5   4        2.54       12.09     10.35 o 
 -10  -4   4       80.82        8.74      7.82 o 
  -9  -4   4        8.28       17.97     12.43 o 
  -8  -4   4       29.58       34.19     12.97 o 
  -7  -4   4      151.56      159.78     11.97 o 
  -6  -4   4      147.96      147.84      4.62 o 
  -5  -4   4      112.63      102.57      2.75 o 
  -4  -4   4      263.62      288.03      6.36 o 
  -3  -4   4      424.11      446.57     14.83 o 
  -2  -4   4     5380.94     5456.87    149.92 o 
  -1  -4   4      705.91      676.62     14.97 o 
   0  -4   4     2261.85     2269.22     79.03 o 
   2  -4   4     1309.06     1185.96     41.62 o 
   3  -4   4     1517.66     1637.17     39.95 o 
   4  -4   4     1252.90     1247.00     29.72 o 
   5  -4   4      193.49      199.20      5.07 o 
   6  -4   4      146.61      165.07      4.40 o 
   7  -4   4       64.71       74.59     12.52 o 
   8  -4   4        0.90       16.70  16042.77 o 
   9  -4   4       34.05       13.69     17.26 o 
 -10  -3   4       18.35       16.12     15.52 o 
  -9  -3   4       48.36       17.31     12.18 o 
  -8  -3   4       10.08       11.80     20.43 o 
  -7  -3   4       74.65       97.49      7.78 o 
  -6  -3   4      362.08      371.19      8.84 o 
  -5  -3   4      832.30      855.60     18.03 o 
  -4  -3   4      833.68      833.18     20.65 o 
  -3  -3   4      950.04      922.69     26.38 o 
  -2  -3   4      601.95      618.28     15.68 o 
  -1  -3   4     4402.67     4573.58    122.59 o 
   0  -3   4     2530.17     2697.31     78.88 o 
   1  -3   4      571.10      572.09     14.89 o 
   2  -3   4     1963.55     1958.15     53.60 o 
   3  -3   4     2325.44     2497.66     59.57 o 
   4  -3   4      477.15      469.46     10.87 o 
   5  -3   4      647.01      699.43     18.44 o 
   6  -3   4      360.50      351.00      7.17 o 
   7  -3   4      233.50      221.18      8.86 o 
   8  -3   4       51.43       61.14      8.59 o 
   9  -3   4       15.51       31.06      9.38 o 
 -10  -2   4       14.58       41.99     30.65 o 
  -9  -2   4       35.69       44.94     13.98 o 
  -8  -2   4       75.09       93.68     12.34 o 
  -7  -2   4       23.94       28.42      6.82 o 
  -6  -2   4       74.68       88.74      4.80 o 
  -5  -2   4      168.29      180.65      6.54 o 
  -4  -2   4      378.75      347.72      7.09 o 
  -3  -2   4     1123.73     1124.62     27.22 o 
  -2  -2   4      793.10      810.77     20.50 o 
  -1  -2   4     3232.11     3240.84     69.93 o 
   0  -2   4     2281.68     2346.89     46.35 o 
   1  -2   4     2145.95     2149.99     52.16 o 
   3  -2   4     4356.69     4776.38    116.03 o 
   4  -2   4      396.90      407.31      9.28 o 
   5  -2   4      129.01      153.69      6.29 o 
   6  -2   4      548.73      533.41     10.60 o 
   7  -2   4       55.01       47.62      9.13 o 
   8  -2   4        1.67        8.42      7.64 o 
   9  -2   4        4.23       10.80      5.23 o 
 -10  -1   4       18.01        0.80     20.43 o 
  -9  -1   4       26.32       58.42     24.14 o 
  -8  -1   4        1.95       38.41     14.35 o 
  -7  -1   4        7.26       12.24      7.36 o 
  -6  -1   4      654.03      641.43     18.39 o 
  -5  -1   4       27.23       25.16      2.11 o 
  -4  -1   4       94.88       92.29      3.55 o 
  -3  -1   4     2148.60     2153.90     49.51 o 
   0  -1   4     2174.64     2389.50     36.54 o 
   1  -1   4      207.29      240.12      5.48 o 
   2  -1   4     2299.23     2341.75     43.77 o 
   3  -1   4       83.48       77.50      3.76 o 
   4  -1   4      443.26      465.62     12.85 o 
   5  -1   4     1251.21     1250.73     27.74 o 
   6  -1   4      428.31      393.75      9.80 o 
   7  -1   4       64.11       71.79      8.76 o 
   8  -1   4      114.85      121.71      8.53 o 
   9  -1   4       15.47       10.05      8.28 o 
  10  -1   4        5.04        1.86      3.30 o 
 -10   0   4        0.49        5.11     34.19 o 
  -9   0   4       37.98       55.70     14.43 o 
  -8   0   4      131.80      117.45     16.85 o 
  -7   0   4        0.42        1.59     12.18 o 
  -6   0   4      405.17      425.54     12.93 o 
  -5   0   4      559.88      614.27     24.11 o 
  -4   0   4      193.99      183.47      4.28 o 
  -3   0   4       50.98       77.46      1.64 o 
  -2   0   4      124.64      154.67      2.99 o 
  -1   0   4     8823.09     9166.17    140.65 o 
   0   0   4     4221.27     4295.88     49.75 o 
   1   0   4        0.83        6.67      1.54 o 
   2   0   4     4153.49     4278.92     74.85 o 
   3   0   4     1776.66     1784.05     33.63 o 
   4   0   4      339.65      374.73      7.44 o 
   6   0   4      205.01      190.36      5.81 o 
   7   0   4       22.34       20.27      6.13 o 
   8   0   4       27.59       25.73      7.82 o 
   9   0   4        0.21        8.42      5.46 o 
  10   0   4        9.69        2.62  22687.90 o 
 -10   1   4       17.76       23.63     13.09 o 
  -9   1   4       29.31       40.07     23.58 o 
  -8   1   4        1.47       17.00      5.48 o 
  -7   1   4        4.30       10.60      7.90 o 
  -6   1   4      670.30      622.56     22.30 o 
  -5   1   4       10.16        6.15      1.70 o 
  -4   1   4      121.81      118.75      3.90 o 
  -3   1   4     2378.76     2428.45     43.19 o 
  -2   1   4      691.70      786.07     13.08 o 
   0   1   4     2102.60     2295.56     48.22 o 
   1   1   4      182.11      207.23      4.61 o 
   2   1   4     2802.52     2955.71     58.91 o 
   3   1   4       54.62       45.49      1.60 o 
   4   1   4      470.02      466.45     12.58 o 
   5   1   4     1356.37     1361.66     28.78 o 
   6   1   4      383.20      353.34     12.47 o 
   7   1   4       45.10       58.81      6.80 o 
   8   1   4       83.90       70.03      9.09 o 
   9   1   4       10.42        6.76     15.02 o 
  10   1   4        4.14        6.35      3.04 o 
 -10   2   4       11.41       16.50     36.94 o 
  -9   2   4       39.77       51.39     13.86 o 
  -8   2   4       91.29      105.30      8.44 o 
  -7   2   4       23.96       27.98      4.63 o 
  -6   2   4       79.11       88.41      5.80 o 
  -5   2   4      146.45      147.03      4.34 o 
  -4   2   4      437.94      417.45      8.55 o 
  -3   2   4     1006.21      995.84     25.84 o 
  -2   2   4      931.06     1003.33     20.22 o 
  -1   2   4     3343.80     3410.96     87.65 o 
   0   2   4     2371.13     2472.59     68.47 o 
   1   2   4     1942.89     1934.46     65.78 o 
   3   2   4     3943.74     4111.81    109.52 o 
   4   2   4      398.00      391.76     13.12 o 
   5   2   4      103.46      117.09      3.73 o 
   6   2   4      506.17      489.68      8.21 o 
   7   2   4       70.76       73.63      6.11 o 
   8   2   4        0.83        9.07      7.47 o 
   9   2   4        3.84        1.57     30.26 o 
 -10   3   4       18.61       38.43     16.60 o 
  -9   3   4       50.30       52.95     12.60 o 
  -8   3   4        6.22       15.41      8.75 o 
  -7   3   4       88.45       70.47      8.45 o 
  -6   3   4      383.67      374.97     13.16 o 
  -5   3   4      851.37      854.37     18.65 o 
  -4   3   4      937.34      945.39     19.45 o 
  -3   3   4      948.56      938.35     20.18 o 
  -2   3   4      663.44      699.37     15.52 o 
  -1   3   4     5235.58     5645.49    180.54 o 
   0   3   4     2287.86     2443.48     91.82 o 
   1   3   4      525.30      549.04     17.01 o 
   2   3   4     1865.27     1825.17     48.00 o 
   3   3   4     2170.06     2269.63     62.83 o 
   4   3   4      427.42      400.34     14.33 o 
   5   3   4      579.37      585.02     26.66 o 
   6   3   4      390.81      383.76     13.86 o 
   7   3   4      218.50      214.25     11.03 o 
   8   3   4       49.23       26.31     10.20 o 
   9   3   4       19.77       25.12     24.36 o 
 -10   4   4       69.46       72.59     16.11 o 
  -9   4   4       10.19        8.36     11.61 o 
  -8   4   4       40.52       31.69      7.18 o 
  -7   4   4      125.79      136.76      7.76 o 
  -6   4   4      161.86      160.91      4.64 o 
  -5   4   4       87.14       82.03      2.75 o 
  -4   4   4      252.63      283.37      5.82 o 
  -3   4   4      451.13      493.29     12.81 o 
  -2   4   4     5173.91     5352.50    149.63 o 
  -1   4   4      922.60      914.93     34.08 o 
   0   4   4     2304.78     2329.60     86.82 o 
   2   4   4     1334.88     1210.05     28.20 o 
   3   4   4     1617.52     1665.77     43.97 o 
   4   4   4     1278.71     1179.08     23.67 o 
   5   4   4      210.76      217.62      9.13 o 
   6   4   4      204.34      235.65      5.93 o 
   7   4   4       62.25       65.00      7.77 o 
   8   4   4        2.29        5.22     11.95 o 
   9   4   4       43.28        2.86      5.44 o 
  -9   5   4        8.87       13.38     16.89 o 
  -8   5   4        4.58       13.07     14.51 o 
  -7   5   4       79.84       84.48      7.86 o 
  -6   5   4       37.22       44.48      4.44 o 
  -5   5   4       30.09       25.53      4.12 o 
  -4   5   4     1478.30     1452.87     30.84 o 
  -3   5   4      385.94      393.18     10.11 o 
  -2   5   4      714.49      679.71     23.92 o 
  -1   5   4     1882.84     1820.17     90.01 o 
   0   5   4      223.35      173.95      6.72 o 
   1   5   4      324.53      299.76     10.96 o 
   2   5   4      574.43      584.99     17.24 o 
   3   5   4     1606.25     1540.40     45.90 o 
   4   5   4     1083.66      959.38     35.52 o 
   5   5   4      329.71      334.92     13.69 o 
   6   5   4      300.17      302.18     10.86 o 
   7   5   4      117.00       90.64      7.16 o 
   8   5   4        8.16        4.59      8.99 o 
   9   5   4        4.06        3.27  22687.90 o 
  -9   6   4        3.16       22.02     22.79 o 
  -8   6   4       32.92       63.62      9.12 o 
  -7   6   4      151.89      174.16      8.90 o 
  -6   6   4       41.34       45.20      4.49 o 
  -5   6   4      242.39      249.24      8.47 o 
  -4   6   4      627.14      616.14     21.52 o 
  -3   6   4      255.88      227.94      8.97 o 
  -2   6   4     1879.75     1734.47     49.21 o 
  -1   6   4      154.62      132.56      5.02 o 
   0   6   4      173.24      139.40      6.03 o 
   1   6   4     5469.60     5235.41    131.64 o 
   2   6   4      262.79      264.31      9.84 o 
   3   6   4       95.00      102.78      4.10 o 
   4   6   4     1249.34     1196.22     49.16 o 
   5   6   4      136.82      131.86      7.19 o 
   6   6   4       52.03       41.53      5.67 o 
   7   6   4        4.52       19.65      8.17 o 
   8   6   4        5.80       30.32     24.42 o 
   9   6   4        4.09        7.91     11.27 o 
  -9   7   4       12.71       10.06     14.63 o 
  -8   7   4       38.14       48.47     11.48 o 
  -7   7   4        6.73       19.84      9.82 o 
  -6   7   4       11.94        7.68      3.71 o 
  -5   7   4      431.70      443.80     13.55 o 
  -4   7   4      424.95      386.84     12.24 o 
  -3   7   4      551.02      523.17     20.11 o 
  -2   7   4      232.71      217.80     11.19 o 
  -1   7   4     1213.48     1209.45     59.97 o 
   0   7   4     1306.76     1270.60     52.57 o 
   1   7   4      599.03      576.97     21.10 o 
   2   7   4      244.17      256.91      9.46 o 
   3   7   4      596.02      591.05     22.26 o 
   4   7   4      263.31      232.40     12.27 o 
   5   7   4      219.35      183.72      5.90 o 
   6   7   4      274.66      270.72     10.62 o 
   7   7   4       89.36       68.56      9.48 o 
   8   7   4        1.95        8.51  22687.90 o 
  -9   8   4       25.23       57.37     30.26 o 
  -8   8   4       34.11       36.44     13.67 o 
  -7   8   4      137.10      163.83      9.29 o 
  -6   8   4       12.63        8.54      5.21 o 
  -5   8   4      121.52      108.47      5.44 o 
  -4   8   4        3.78       10.30      3.57 o 
  -3   8   4       57.22       47.62      3.84 o 
  -2   8   4     1128.31     1094.38     41.66 o 
  -1   8   4      279.32      287.43      7.22 o 
   0   8   4     1587.99     1497.02     50.97 o 
   1   8   4     1244.96     1216.37     43.68 o 
   2   8   4      551.51      567.01     33.12 o 
   3   8   4       33.44       39.50      5.69 o 
   4   8   4      236.87      240.86     16.55 o 
   5   8   4      164.85      185.36      7.83 o 
   6   8   4        9.10       29.46      8.46 o 
   7   8   4       68.92       35.64     11.41 o 
   8   8   4       16.42       11.50     20.68 o 
  -8   9   4       16.65       39.34     14.23 o 
  -7   9   4       52.09       49.41     10.04 o 
  -6   9   4       31.90       30.48      6.29 o 
  -5   9   4      211.40      213.52      6.80 o 
  -4   9   4      227.94      223.36     13.17 o 
  -3   9   4      258.73      242.79      7.08 o 
  -2   9   4      202.75      189.18     10.83 o 
  -1   9   4      221.42      201.37     12.65 o 
   0   9   4      191.38      178.12      9.04 o 
   1   9   4        8.22        5.90      5.66 o 
   2   9   4      762.64      778.51     33.21 o 
   3   9   4      305.95      263.58     14.00 o 
   4   9   4      178.04      173.32     13.11 o 
   5   9   4      137.40      132.77     11.86 o 
   6   9   4       80.91       80.81      8.76 o 
   7   9   4       39.64       29.83     23.58 o 
   8   9   4        5.47       19.93     15.03 o 
  -8  10   4       13.29       17.26     30.28 o 
  -7  10   4        3.46        2.76     20.43 o 
  -6  10   4       10.49       60.35     25.54 o 
  -5  10   4      177.59      173.13      7.53 o 
  -4  10   4      117.27      108.25      7.02 o 
  -3  10   4      122.87      116.75      9.25 o 
  -2  10   4      503.08      482.39     16.15 o 
  -1  10   4      643.93      667.55     35.63 o 
   0  10   4      306.73      307.17     12.17 o 
   1  10   4      652.60      636.20     41.46 o 
   2  10   4      339.77      329.33      9.95 o 
   3  10   4      210.36      208.83     17.67 o 
   4  10   4      276.19      282.74     16.47 o 
   5  10   4       73.24       71.38      7.53 o 
   6  10   4       19.03       24.54      9.11 o 
   7  10   4       17.16       26.33     15.54 o 
  -7  11   4        1.89        1.22     29.87 o 
  -6  11   4       41.95       27.00     11.56 o 
  -5  11   4       15.64       42.55     11.06 o 
  -4  11   4       43.51       51.88      8.14 o 
  -3  11   4      364.80      345.14     13.58 o 
  -2  11   4        6.32       23.18      7.79 o 
  -1  11   4      272.49      275.34      9.28 o 
   0  11   4      233.79      239.76     23.50 o 
   1  11   4       23.84        3.17      8.70 o 
   2  11   4      423.56      414.38     12.89 o 
   3  11   4       26.45       25.80      9.01 o 
   4  11   4       69.12       70.65      8.73 o 
   5  11   4      177.77      154.17      8.63 o 
   6  11   4        9.03       14.08      9.10 o 
   7  11   4        9.36        2.77     26.67 o 
  -6  12   4       11.10        5.60     17.64 o 
  -5  12   4       58.79       60.23      8.86 o 
  -4  12   4       46.97       37.18      8.10 o 
  -3  12   4       79.10       99.96     10.05 o 
  -2  12   4       39.30       23.61      7.53 o 
  -1  12   4      317.98      323.68     10.93 o 
   0  12   4      492.90      518.12     16.17 o 
   1  12   4       27.59       17.52      9.81 o 
   2  12   4      270.73      265.51     19.27 o 
   3  12   4      405.13      393.40     13.98 o 
   4  12   4       34.08       85.21     22.90 o 
   5  12   4       39.09       38.51     14.34 o 
   6  12   4       36.14       33.69     14.60 o 
  -6  13   4       48.03       46.37     22.51 o 
  -5  13   4        8.39       26.33     22.01 o 
  -4  13   4        6.08       31.69     16.04 o 
  -3  13   4      220.14      228.43     16.98 o 
  -2  13   4       63.40       61.87      9.08 o 
  -1  13   4       14.75       20.47     10.41 o 
   0  13   4      157.33      183.90     10.97 o 
   1  13   4       16.82       16.21      7.72 o 
   2  13   4      201.82      210.65     12.07 o 
   3  13   4       13.59       18.96     10.96 o 
   4  13   4       14.50       17.11     11.93 o 
   5  13   4      118.50       96.70     10.97 o 
  -5  14   4       24.48        4.72     18.34 o 
  -4  14   4       18.24       47.36     17.12 o 
  -3  14   4       50.22       35.01     12.50 o 
  -2  14   4       82.02       62.68     18.28 o 
  -1  14   4      140.70      127.77     15.03 o 
   0  14   4      253.59      283.26     27.31 o 
   1  14   4       41.26       60.77     15.44 o 
   2  14   4       91.24       99.81     13.11 o 
   3  14   4       97.60       89.63     11.19 o 
   4  14   4       20.77       22.12     16.69 o 
  -3  15   4       95.01      132.32     15.39 o 
  -2  15   4        0.43       48.02     20.28 o 
  -1  15   4       82.30       72.35      9.64 o 
   0  15   4       51.04       57.83     14.00 o 
   1  15   4        8.32       29.38     14.24 o 
   2  15   4       83.00       63.81     15.83 o 
   3  15   4       43.04       36.54     23.62 o 
  -3 -15   5        5.76       32.72     16.89 o 
  -2 -15   5       30.81       39.39     12.50 o 
  -1 -15   5       91.43       73.00     31.88 o 
   0 -15   5       38.56       54.72     15.55 o 
   1 -15   5       14.38       27.24      8.87 o 
   2 -15   5      111.15      111.21     17.00 o 
  -4 -14   5       14.75       25.79     12.12 o 
  -3 -14   5       61.21       44.47     11.73 o 
  -2 -14   5       39.69       22.65      9.54 o 
  -1 -14   5        5.32       35.07     14.55 o 
   0 -14   5      119.96      134.49     14.12 o 
   1 -14   5      121.31       92.45     11.15 o 
   2 -14   5       78.42       91.64     11.64 o 
   3 -14   5       46.26       52.74      9.94 o 
   4 -14   5       60.91       27.32      8.33 o 
  -5 -13   5        1.36       15.53     20.46 o 
  -4 -13   5      146.07      155.89     32.15 o 
  -3 -13   5       38.19       39.79      8.08 o 
  -2 -13   5       53.86       65.37      7.09 o 
  -1 -13   5      394.51      369.40     18.51 o 
   0 -13   5       32.50       13.76     10.32 o 
   1 -13   5       19.06       15.28     12.46 o 
   2 -13   5      124.04      116.62      9.03 o 
   3 -13   5        1.32       16.93     15.89 o 
   4 -13   5       39.36       31.80     11.44 o 
   5 -13   5       15.51        9.78      6.11 o 
  -6 -12   5       56.21       47.09     12.47 o 
  -5 -12   5        0.60       13.45     11.64 o 
  -4 -12   5       44.63       79.29     17.15 o 
  -3 -12   5      101.25       97.61      7.40 o 
  -2 -12   5      122.76      123.48      7.49 o 
  -1 -12   5       99.38       99.41      6.62 o 
   0 -12   5        7.65       15.94      7.74 o 
   1 -12   5      207.09      191.63      8.48 o 
   2 -12   5      122.07      137.58     12.58 o 
   3 -12   5        3.23       18.52     11.78 o 
   4 -12   5      189.99      188.02     18.74 o 
   5 -12   5      108.26      119.36     22.53 o 
   6 -12   5       10.11       22.67     13.39 o 
  -7 -11   5       19.23       15.12     22.21 o 
  -6 -11   5       30.47       83.18     16.30 o 
  -5 -11   5       57.11       76.20      8.85 o 
  -4 -11   5      254.55      267.64     14.05 o 
  -3 -11   5       47.96       53.77      6.44 o 
  -2 -11   5      114.34       94.59      6.77 o 
  -1 -11   5      831.18      776.03     29.71 o 
   0 -11   5       56.20       61.06     12.39 o 
   1 -11   5      117.19       85.19      5.97 o 
   2 -11   5      355.21      333.80     22.29 o 
   3 -11   5       30.76       23.80      7.66 o 
   4 -11   5      133.17      156.81     11.15 o 
   5 -11   5        3.10       24.19     10.56 o 
   6 -11   5       11.69       25.37      8.49 o 
  -7 -10   5       26.27       51.17     25.11 o 
  -6 -10   5      102.21       98.44      9.98 o 
  -5 -10   5      203.48      199.02      7.63 o 
  -4 -10   5      122.85      127.16      6.14 o 
  -3 -10   5      125.05      109.53      6.44 o 
  -2 -10   5      217.37      215.08      7.10 o 
  -1 -10   5        4.06        6.02      7.84 o 
   0 -10   5      308.84      318.77      8.96 o 
   1 -10   5      572.97      558.12     19.06 o 
   2 -10   5      283.90      268.13     15.03 o 
   3 -10   5      174.01      169.05      7.79 o 
   4 -10   5      195.40      188.94     12.25 o 
   5 -10   5       60.63       62.18      8.60 o 
   6 -10   5       61.20       68.45      8.42 o 
   7 -10   5       43.32       42.69     18.02 o 
  -8  -9   5        4.37       26.92  27786.89 o 
  -7  -9   5        3.86        6.48  27786.89 o 
  -6  -9   5       22.13       27.57     11.62 o 
  -5  -9   5       57.32       74.67     12.55 o 
  -4  -9   5      154.13      133.72      5.55 o 
  -3  -9   5      504.27      494.68     17.87 o 
  -2  -9   5      333.62      341.74     15.61 o 
  -1  -9   5      268.23      285.99     10.43 o 
   0  -9   5      819.64      821.02     26.99 o 
   1  -9   5      621.10      588.48     16.53 o 
   2  -9   5      108.98      109.51      4.46 o 
   3  -9   5       60.04       62.65      6.78 o 
   4  -9   5      138.78      137.08     15.12 o 
   5  -9   5       78.30       77.72      6.76 o 
   6  -9   5       28.99       39.27      8.00 o 
   7  -9   5       19.04       21.03     12.41 o 
  -8  -8   5       24.06       15.09     20.29 o 
  -7  -8   5       57.00       97.59     33.99 o 
  -6  -8   5        9.59       13.30      6.66 o 
  -5  -8   5      281.78      305.98      7.46 o 
  -4  -8   5       14.85       21.57      4.39 o 
  -3  -8   5       58.48       68.37      5.31 o 
  -2  -8   5      577.50      558.69     17.37 o 
  -1  -8   5      104.53      103.97      4.02 o 
   0  -8   5      241.16      245.09      5.72 o 
   1  -8   5      263.80      298.06      9.90 o 
   2  -8   5       95.41      101.81      8.10 o 
   3  -8   5      893.52      853.75     45.13 o 
   4  -8   5      191.01      194.08     12.49 o 
   5  -8   5      166.33      151.20      6.72 o 
   6  -8   5       66.99       77.32      7.94 o 
   7  -8   5       57.68       63.47     16.48 o 
   8  -8   5        0.43        6.30     11.89 o 
  -9  -7   5        1.29        6.09      7.52 o 
  -8  -7   5       12.77        0.40     26.72 o 
  -7  -7   5       81.71       89.41      8.62 o 
  -6  -7   5       83.71       73.06      5.81 o 
  -5  -7   5       74.09       77.22      4.57 o 
  -4  -7   5      275.63      286.51      9.08 o 
  -3  -7   5     1138.24     1186.55     34.81 o 
  -2  -7   5      922.13      928.36     26.02 o 
  -1  -7   5       76.12       88.84      3.82 o 
   0  -7   5      710.70      702.76     22.12 o 
   2  -7   5     1046.49      969.92     46.89 o 
   3  -7   5       67.28       63.04      4.94 o 
   4  -7   5      157.61      154.73      6.80 o 
   5  -7   5      381.09      365.76     14.84 o 
   6  -7   5      171.88      166.94      8.61 o 
   7  -7   5       29.07       22.84      9.26 o 
   8  -7   5       57.99       70.30     67.42 o 
  -9  -6   5        1.71       14.93     23.58 o 
  -8  -6   5       97.81      148.23     19.03 o 
  -7  -6   5       88.71      106.07      9.87 o 
  -6  -6   5       20.69       23.38      4.67 o 
  -4  -6   5      548.13      554.82     18.70 o 
  -3  -6   5      160.06      141.04      4.44 o 
  -2  -6   5      648.34      627.98     20.20 o 
  -1  -6   5       54.53       50.49      2.40 o 
   0  -6   5     2350.98     2408.69    101.82 o 
   1  -6   5      334.25      332.56     19.79 o 
   2  -6   5        9.83       24.03      5.15 o 
   3  -6   5     1557.40     1501.23     70.15 o 
   4  -6   5       53.71       63.74      4.71 o 
   5  -6   5       19.17       20.11      4.49 o 
   6  -6   5      377.01      397.67     18.63 o 
   7  -6   5        2.36       38.04     14.07 o 
   8  -6   5        5.96       36.92     18.90 o 
   9  -6   5       28.47        5.50     23.58 o 
  -9  -5   5       12.33        3.15     18.08 o 
  -8  -5   5       16.26       28.54     10.07 o 
  -7  -5   5       55.93       64.33     14.45 o 
  -6  -5   5      166.60      170.53      5.16 o 
  -5  -5   5      283.88      247.72      7.88 o 
  -4  -5   5      361.31      343.40     11.13 o 
  -3  -5   5     1207.59     1136.27     34.72 o 
  -2  -5   5     1828.24     1794.32     41.70 o 
  -1  -5   5      575.65      571.26     12.52 o 
   0  -5   5      813.56      823.12     31.86 o 
   1  -5   5     1477.15     1471.22     85.51 o 
   2  -5   5      510.28      487.08     19.82 o 
   3  -5   5       45.53       51.20      3.25 o 
   4  -5   5       75.71       82.94      4.13 o 
   5  -5   5      361.10      352.39     15.46 o 
   6  -5   5      141.27      126.60      6.00 o 
   7  -5   5       11.40       40.05     10.21 o 
   8  -5   5       33.82       69.91     27.27 o 
   9  -5   5       22.75       15.71     17.68 o 
  -9  -4   5        1.38       12.58     11.79 o 
  -8  -4   5       75.97       85.64     15.29 o 
  -7  -4   5       67.02       73.70     11.58 o 
  -6  -4   5       33.82       29.66      3.52 o 
  -5  -4   5      515.08      499.79     10.64 o 
  -4  -4   5      183.08      200.40     11.66 o 
  -3  -4   5     1256.21     1251.64     37.22 o 
  -2  -4   5      753.90      738.80     24.62 o 
  -1  -4   5      394.27      480.18     11.19 o 
   0  -4   5     2028.97     2061.01     59.52 o 
   1  -4   5      421.33      362.29     22.20 o 
   2  -4   5     1351.31     1314.75     50.94 o 
   4  -4   5      576.26      555.71     16.61 o 
   6  -4   5      337.71      324.58      7.32 o 
   7  -4   5       24.83       42.66      7.97 o 
   8  -4   5        9.50       29.98      8.60 o 
   9  -4   5        9.99       19.08     28.29 o 
 -10  -3   5       57.15       25.85     18.47 o 
  -9  -3   5       67.14       67.51     24.16 o 
  -8  -3   5        9.13       21.54     14.39 o 
  -7  -3   5       45.42       36.76     13.75 o 
  -6  -3   5      316.97      316.81      6.53 o 
  -5  -3   5      133.08      145.80      7.16 o 
  -4  -3   5     1101.78     1090.55     25.91 o 
  -3  -3   5      678.67      641.26     16.66 o 
  -2  -3   5      536.29      483.51     12.82 o 
  -1  -3   5     6020.41     6111.30    155.77 o 
   0  -3   5     4281.38     4622.04    131.28 o 
   2  -3   5     1602.76     1654.56     44.55 o 
   3  -3   5      200.21      224.19      5.61 o 
   4  -3   5      174.97      167.98      7.29 o 
   5  -3   5      435.95      415.01      9.96 o 
   6  -3   5       30.14       39.02      4.54 o 
   7  -3   5       45.34       62.81      8.43 o 
   8  -3   5       76.69       81.83     13.12 o 
   9  -3   5       30.89       14.05     10.85 o 
 -10  -2   5       11.82        9.99      8.54 o 
  -9  -2   5        1.11        5.58      7.24 o 
  -8  -2   5       34.55       32.02      9.75 o 
  -7  -2   5       45.79       53.35      9.26 o 
  -6  -2   5      381.38      423.39     13.27 o 
  -5  -2   5      167.64      171.47      3.66 o 
  -4  -2   5      809.26      881.14     18.06 o 
  -3  -2   5      850.81      886.68     21.01 o 
  -2  -2   5     1031.21     1036.22     20.83 o 
  -1  -2   5      534.48      604.71     11.32 o 
   0  -2   5      564.93      610.85     11.65 o 
   1  -2   5     3069.07     3222.77     84.18 o 
   3  -2   5      251.08      274.36      6.89 o 
   4  -2   5      896.45      889.34     16.58 o 
   5  -2   5      355.55      340.48      8.47 o 
   6  -2   5       29.56       13.54      3.27 o 
   7  -2   5       66.57       71.61      7.97 o 
   8  -2   5       64.23       73.41      9.81 o 
   9  -2   5        1.93       24.61     15.91 o 
 -10  -1   5        8.55       20.74     14.04 o 
  -9  -1   5        1.11       12.90     12.14 o 
  -8  -1   5        1.42       21.99     24.36 o 
  -7  -1   5       89.26       74.47      6.96 o 
  -6  -1   5        3.22        9.73      2.72 o 
  -5  -1   5      150.76      146.91      4.39 o 
  -4  -1   5     1630.96     1616.43     34.72 o 
  -3  -1   5      323.20      345.20      9.83 o 
  -2  -1   5      624.67      653.94     12.03 o 
  -1  -1   5     3521.27     3708.76     68.18 o 
   0  -1   5      712.89      806.50     16.83 o 
   2  -1   5     1288.24     1365.15     22.69 o 
   3  -1   5      330.46      365.05      5.66 o 
   4  -1   5      838.60      826.19     17.06 o 
   5  -1   5       11.35       10.32      3.12 o 
   6  -1   5      172.74      168.95      4.94 o 
   7  -1   5      141.11      128.31     10.72 o 
   8  -1   5       19.19       49.07     19.26 o 
   9  -1   5        7.27       10.11      6.07 o 
 -10   0   5       16.21       22.38     30.65 o 
  -9   0   5       21.49       10.52     13.03 o 
  -8   0   5       39.46       25.10     11.26 o 
  -7   0   5      213.73      238.57     10.62 o 
  -6   0   5      236.23      228.76      9.03 o 
  -5   0   5        1.42        8.17      1.96 o 
  -4   0   5      725.98      824.78     21.26 o 
  -3   0   5     1930.82     2157.12     40.03 o 
  -2   0   5      785.55      709.20     13.85 o 
  -1   0   5      586.58      585.66      7.45 o 
   0   0   5      575.47      641.17      7.41 o 
   1   0   5     3860.53     4022.99     58.62 o 
   2   0   5     1329.75     1337.95     20.25 o 
   3   0   5       14.80       17.22      1.44 o 
   4   0   5     1331.58     1353.64     20.85 o 
   5   0   5     1069.38     1037.32     19.90 o 
   6   0   5       29.80       28.86      3.47 o 
   7   0   5       13.95       20.81      5.77 o 
   8   0   5       76.84       59.56      9.55 o 
   9   0   5        3.47       14.05  19648.30 o 
 -10   1   5        8.54       26.13     15.71 o 
  -9   1   5        1.35       21.21     22.79 o 
  -8   1   5        1.05       28.09     14.97 o 
  -7   1   5       87.56       82.68      8.23 o 
  -6   1   5        1.12       12.83      3.59 o 
  -5   1   5      112.83      112.30      2.97 o 
  -4   1   5     1439.37     1385.06     28.82 o 
  -3   1   5      288.95      314.12      5.62 o 
  -2   1   5      662.30      697.80     13.38 o 
  -1   1   5     3435.59     3627.03     62.58 o 
   0   1   5      549.29      615.97     10.84 o 
   2   1   5     1049.81     1076.68     17.11 o 
   3   1   5      348.46      384.32      8.80 o 
   4   1   5      864.91      836.33     17.98 o 
   5   1   5        6.03       16.45      2.61 o 
   6   1   5      153.94      149.26      4.59 o 
   7   1   5      147.18      114.18      7.03 o 
   8   1   5       15.12       20.44     29.47 o 
   9   1   5        6.52       10.60     25.94 o 
 -10   2   5        8.35        4.73     21.81 o 
  -9   2   5        2.63       26.32     23.18 o 
  -8   2   5       36.44       30.99      6.39 o 
  -7   2   5       40.80       46.53      5.21 o 
  -6   2   5      350.73      378.71      6.94 o 
  -5   2   5      158.77      145.72      5.02 o 
  -4   2   5      741.89      798.86     16.66 o 
  -3   2   5      943.47     1016.15     29.31 o 
  -2   2   5      834.83      889.48     17.95 o 
   1   2   5     2709.87     2870.28     82.16 o 
   2   2   5     2229.62     2342.55     37.33 o 
   3   2   5      423.07      458.01     15.48 o 
   4   2   5      869.22      811.52     21.81 o 
   5   2   5      467.76      427.88     10.57 o 
   6   2   5       38.88       35.00      3.86 o 
   7   2   5       74.99       62.76      6.76 o 
   8   2   5       72.47       69.51      9.84 o 
   9   2   5        0.99        5.73     11.54 o 
 -10   3   5       64.40       27.90     33.40 o 
  -9   3   5       56.38       59.76     11.54 o 
  -8   3   5        8.81        8.81     10.35 o 
  -7   3   5       47.76       36.11      6.34 o 
  -6   3   5      307.29      310.07      6.81 o 
  -5   3   5      194.60      211.09      5.04 o 
  -4   3   5     1020.34     1014.55     21.75 o 
  -3   3   5      661.39      639.97     14.73 o 
  -2   3   5      552.77      503.50     12.99 o 
  -1   3   5     5320.94     5540.94    172.58 o 
   0   3   5     4284.30     4644.01    187.23 o 
   2   3   5     1512.85     1493.92     47.95 o 
   3   3   5      255.56      280.74      6.52 o 
   4   3   5      150.78      138.96      5.31 o 
   5   3   5      442.77      396.50     14.99 o 
   6   3   5       34.54       32.58      4.59 o 
   7   3   5       46.44       41.93      7.04 o 
   8   3   5       91.69       99.33      9.70 o 
   9   3   5       28.60       70.23     33.40 o 
 -10   4   5       34.10       41.65     13.62 o 
  -9   4   5        0.63       20.44     10.10 o 
  -8   4   5       77.77       76.74      9.24 o 
  -7   4   5       60.23       70.27     14.35 o 
  -6   4   5       41.38       35.83      3.15 o 
  -5   4   5      502.74      493.64     20.21 o 
  -4   4   5      175.55      189.94      4.84 o 
  -3   4   5     1266.36     1328.90     24.82 o 
  -2   4   5      789.63      744.65     24.64 o 
  -1   4   5      391.61      467.29     16.90 o 
   0   4   5     2182.74     2110.52     86.93 o 
   1   4   5      395.80      346.80     13.34 o 
   2   4   5     1568.82     1482.10     40.86 o 
   3   4   5     1899.98     1763.10     46.35 o 
   4   4   5      552.92      507.76     25.61 o 
   5   4   5      339.38      331.94     10.81 o 
   6   4   5      327.43      286.81      9.47 o 
   7   4   5       30.80       47.05      7.71 o 
   8   4   5       14.77       16.68      8.72 o 
   9   4   5        7.29        8.70      7.05 o 
  -9   5   5       14.98       45.58     15.33 o 
  -8   5   5       15.77       47.03     10.94 o 
  -7   5   5       75.40       86.45      9.46 o 
  -6   5   5      190.68      183.84      5.22 o 
  -5   5   5      298.98      264.94      7.28 o 
  -4   5   5      451.93      441.55      9.79 o 
  -3   5   5     1212.43     1172.71     26.66 o 
  -2   5   5     1694.70     1606.99     38.50 o 
  -1   5   5      618.01      584.37     23.06 o 
   0   5   5      895.62      857.13     30.85 o 
   1   5   5     1621.60     1614.96     67.22 o 
   2   5   5      564.18      542.71     23.34 o 
   3   5   5       25.52       32.69      3.20 o 
   4   5   5       96.05       98.45      4.34 o 
   5   5   5      308.97      284.21      9.89 o 
   6   5   5      110.17      107.87      5.37 o 
   7   5   5       11.69       25.59      9.74 o 
   8   5   5       30.90       21.50      9.91 o 
   9   5   5       19.40        1.05  22687.90 o 
  -9   6   5        1.54       19.30     17.79 o 
  -8   6   5      114.72      121.74     19.15 o 
  -7   6   5       79.87       84.87      6.69 o 
  -6   6   5       20.77       38.19      4.87 o 
  -5   6   5      442.31      474.06     10.10 o 
  -4   6   5      527.49      525.98      8.58 o 
  -3   6   5      202.39      183.70     10.51 o 
  -2   6   5      661.90      642.96     22.53 o 
  -1   6   5       53.22       43.77      4.34 o 
   0   6   5     2261.68     2185.27     96.34 o 
   1   6   5      358.14      325.81     11.99 o 
   2   6   5        2.15        5.04      3.38 o 
   3   6   5     1440.49     1389.33     56.76 o 
   4   6   5       64.81       66.06      4.73 o 
   5   6   5       16.64       19.51      4.18 o 
   6   6   5      445.85      443.62     24.33 o 
   7   6   5        0.70       25.39     12.40 o 
   8   6   5        7.89       18.79     20.57 o 
   9   6   5       29.99        7.86     21.61 o 
  -9   7   5        1.73       15.72     31.83 o 
  -8   7   5       12.30       19.13      8.41 o 
  -7   7   5       63.70       61.26     16.67 o 
  -6   7   5       86.06       85.74     12.86 o 
  -5   7   5       63.24       55.66      8.17 o 
  -4   7   5      289.85      271.35      8.31 o 
  -3   7   5      972.78      996.15     23.99 o 
  -2   7   5      975.04      962.81     32.44 o 
  -1   7   5       75.63       88.40     10.72 o 
   0   7   5      583.86      546.34     21.94 o 
   1   7   5     1398.05     1383.48     54.40 o 
   2   7   5      983.78      943.53     31.54 o 
   3   7   5       89.26       99.85      9.16 o 
   4   7   5      185.76      202.57     24.43 o 
   5   7   5      307.68      263.18     18.30 o 
   6   7   5      154.11      138.30     11.39 o 
   7   7   5       30.78       18.46     21.61 o 
   8   7   5       57.50       31.33     13.81 o 
  -8   8   5       21.08       34.08     14.87 o 
  -7   8   5       56.45       54.67      9.83 o 
  -6   8   5        7.46       10.34      5.88 o 
  -5   8   5      287.41      297.90     12.03 o 
  -4   8   5        4.79       15.20      4.82 o 
  -3   8   5       32.41       47.38      4.34 o 
  -2   8   5      553.41      520.49     15.97 o 
  -1   8   5      122.61      126.06      6.60 o 
   0   8   5      204.64      216.70      8.81 o 
   1   8   5      210.44      220.55      5.77 o 
   2   8   5       43.24       23.77      6.48 o 
   3   8   5      924.78      963.47     50.38 o 
   4   8   5      168.67      164.09      8.23 o 
   5   8   5      153.19      146.07      7.89 o 
   6   8   5       76.23       93.54     34.59 o 
   7   8   5       60.33       30.99     13.24 o 
   8   8   5        0.50        6.47      7.41 o 
  -8   9   5        4.44       25.15  22687.90 o 
  -7   9   5        6.42       10.93     11.27 o 
  -6   9   5       24.80       28.65      7.03 o 
  -5   9   5       72.52       70.43      5.69 o 
  -4   9   5      157.16      164.01      9.84 o 
  -3   9   5      473.86      448.84     12.31 o 
  -2   9   5      287.51      288.00     12.44 o 
  -1   9   5      268.07      255.98      9.73 o 
   0   9   5      766.87      696.65     37.23 o 
   1   9   5      707.57      708.00     45.26 o 
   2   9   5      140.08      127.43      7.37 o 
   3   9   5       42.00       36.81      5.75 o 
   4   9   5      132.96      119.23      9.17 o 
   5   9   5       91.41       98.74     10.85 o 
   6   9   5       32.69       30.35      8.96 o 
   7   9   5       12.53       24.74     24.36 o 
  -7  10   5       23.30       20.51     12.15 o 
  -6  10   5      100.77       95.55      7.94 o 
  -5  10   5      199.11      222.62     15.54 o 
  -4  10   5      110.69      120.92      9.08 o 
  -3  10   5      115.71       89.92      6.82 o 
  -2  10   5      221.52      229.25     14.31 o 
  -1  10   5        9.66        4.96     10.41 o 
   0  10   5      276.20      278.14      9.98 o 
   1  10   5      590.97      580.56     23.95 o 
   2  10   5      257.06      245.82      9.01 o 
   3  10   5      170.30      171.18      8.65 o 
   4  10   5      194.64      179.64      9.52 o 
   5  10   5       50.56       43.91      8.93 o 
   6  10   5       60.70       59.01     12.53 o 
   7  10   5       44.50       14.53     24.76 o 
  -7  11   5       19.56        4.72     27.90 o 
  -6  11   5       34.62       46.41     24.73 o 
  -5  11   5       66.07       79.91     12.06 o 
  -4  11   5      223.62      237.67     17.01 o 
  -3  11   5       49.50       38.64      8.11 o 
  -2  11   5       99.90      115.30      8.10 o 
  -1  11   5      896.48      871.38     38.34 o 
   0  11   5       38.44       47.37     11.18 o 
   1  11   5      124.43      130.55     17.65 o 
   2  11   5      341.18      339.55     11.92 o 
   3  11   5       37.10       31.82     12.73 o 
   4  11   5      143.41      153.99     26.52 o 
   5  11   5        5.75       34.75     16.92 o 
   6  11   5        9.45       14.61     11.25 o 
  -6  12   5       66.42       66.06     18.49 o 
  -5  12   5        1.70       10.63     11.10 o 
  -4  12   5       35.28       28.33     10.25 o 
  -3  12   5      107.99      114.68     11.59 o 
  -2  12   5      137.75      137.55     10.43 o 
  -1  12   5       98.31       94.25     12.67 o 
   0  12   5        8.51       12.26  17573.97 o 
   1  12   5      216.63      216.24      9.85 o 
   2  12   5      146.79      160.55     12.61 o 
   3  12   5        2.37       27.88     16.67 o 
   4  12   5      191.69      180.03     25.97 o 
   5  12   5      107.64       96.60     11.64 o 
   6  12   5       14.40       32.83     12.29 o 
  -5  13   5        2.60       33.77     27.11 o 
  -4  13   5      156.76      179.48     13.42 o 
  -3  13   5       32.99       35.70     10.72 o 
  -2  13   5       55.53       39.80      7.91 o 
  -1  13   5      410.11      468.19     18.11 o 
   0  13   5       28.87       51.23     11.50 o 
   1  13   5       14.73       47.51     12.28 o 
   2  13   5      160.29      142.27     12.73 o 
   3  13   5        2.46       61.66     14.17 o 
   4  13   5       32.62       25.94     14.80 o 
   5  13   5       22.19        9.84     21.67 o 
  -4  14   5       11.11       22.16     17.01 o 
  -3  14   5       62.52       57.36     12.19 o 
  -2  14   5       28.22       42.56     11.53 o 
  -1  14   5        7.01        2.50      9.39 o 
   0  14   5      134.71      109.48     22.32 o 
   1  14   5       98.26      120.54     22.25 o 
   2  14   5       70.57       47.36     13.15 o 
   3  14   5       45.50       33.55     13.79 o 
   4  14   5       59.61       34.34     20.29 o 
  -3  15   5       15.85       34.58  19648.30 o 
  -2  15   5       46.87       52.83     16.73 o 
  -1  15   5       80.84       44.60     13.72 o 
   0  15   5       45.97       49.50     11.31 o 
   1  15   5       14.15       15.33  17573.97 o 
   2  15   5      127.93      172.32     23.81 o 
  -2 -15   6       69.27       79.77     40.57 o 
  -1 -15   6       42.76       14.58     12.82 o 
   0 -15   6       19.97        9.61      8.64 o 
   1 -15   6      131.15      166.70     19.97 o 
  -4 -14   6       52.91       70.29     22.79 o 
  -3 -14   6       45.88       50.39     11.21 o 
  -2 -14   6       42.67       49.94      9.63 o 
  -1 -14   6       68.60       48.79     11.74 o 
   0 -14   6       53.84       47.56     13.27 o 
   1 -14   6       10.36       12.57     28.06 o 
   2 -14   6       71.08       58.99      9.78 o 
   3 -14   6       44.21       32.87     20.08 o 
  -5 -13   6       16.03       33.00     20.56 o 
  -4 -13   6        2.42        5.35     12.53 o 
  -3 -13   6       10.41       24.33     10.49 o 
  -2 -13   6      137.04      171.22     21.21 o 
  -1 -13   6       30.13       34.10      9.54 o 
   0 -13   6       19.87       32.70     13.71 o 
   1 -13   6      356.77      362.11     14.65 o 
   2 -13   6       19.80       23.69     13.52 o 
   3 -13   6       16.21       36.28     11.06 o 
   4 -13   6       94.66       40.05     13.23 o 
  -6 -12   6       17.53       13.76     10.40 o 
  -5 -12   6       68.85       69.14     10.39 o 
  -4 -12   6       23.74       47.21     15.51 o 
  -3 -12   6        4.35        8.84      9.38 o 
  -2 -12   6      180.01      162.14     10.23 o 
  -1 -12   6      242.74      270.24     26.08 o 
   0 -12   6       33.40       33.58      8.34 o 
   1 -12   6      257.14      247.12     18.25 o 
   2 -12   6       35.57       20.56      8.17 o 
   3 -12   6      149.03      139.36     10.46 o 
   4 -12   6       18.40       32.00     10.39 o 
   5 -12   6        1.95       13.25     10.32 o 
  -7 -11   6       12.58      106.89     40.48 o 
  -6 -11   6        2.97       17.39  19648.30 o 
  -5 -11   6       49.80       49.94     10.25 o 
  -4 -11   6      135.54      122.19      8.08 o 
  -3 -11   6       14.30       26.64      7.83 o 
  -2 -11   6      272.86      256.61      9.66 o 
  -1 -11   6       63.82       79.46      8.37 o 
   0 -11   6      189.14      160.24      7.16 o 
   1 -11   6      782.95      768.61     30.35 o 
   2 -11   6       38.53       40.70     10.70 o 
   3 -11   6      166.97      158.91      9.71 o 
   4 -11   6      172.28      170.24      9.53 o 
   5 -11   6        5.06       34.24     14.35 o 
   6 -11   6       26.31       33.15     18.16 o 
  -7 -10   6       32.78       16.90     26.72 o 
  -6 -10   6       30.42       52.50     11.81 o 
  -5 -10   6       42.69       48.53     10.22 o 
  -4 -10   6       96.86       89.26      6.19 o 
  -3 -10   6      167.92      148.84      5.60 o 
  -2 -10   6      368.26      351.48     13.88 o 
  -1 -10   6      217.69      189.45      7.94 o 
   0 -10   6      320.07      322.02      9.58 o 
   1 -10   6        2.86       19.25     12.57 o 
   2 -10   6       26.62       25.81      6.46 o 
   3 -10   6      279.96      271.46      9.48 o 
   4 -10   6        9.29       27.16      7.30 o 
   5 -10   6       39.50       41.92      7.42 o 
   6 -10   6       74.24       66.85     12.44 o 
   7 -10   6       12.23       32.07     22.99 o 
  -8  -9   6        8.18       58.13     30.26 o 
  -7  -9   6       16.93       31.04  27786.89 o 
  -6  -9   6        0.64       18.84     17.68 o 
  -5  -9   6        3.39       18.32      6.82 o 
  -4  -9   6      300.57      290.45     10.45 o 
  -3  -9   6      224.27      228.73      8.11 o 
  -2  -9   6      161.77      166.63      5.24 o 
  -1  -9   6      564.13      520.27     20.46 o 
   0  -9   6      551.59      547.74     12.46 o 
   1  -9   6      231.78      230.69     11.12 o 
   2  -9   6      239.96      227.72     13.27 o 
   3  -9   6      304.01      270.25     15.80 o 
   4  -9   6      109.56      103.98     13.88 o 
   5  -9   6       81.60      115.12     12.22 o 
   6  -9   6       17.25       29.34      8.64 o 
   7  -9   6       18.24       49.57     17.16 o 
  -8  -8   6       21.71       41.64     18.08 o 
  -7  -8   6        4.30       43.80     20.02 o 
  -6  -8   6       92.19      104.60     11.19 o 
  -5  -8   6       56.86       64.14      6.85 o 
  -4  -8   6      129.38      144.43     11.49 o 
  -3  -8   6      468.53      471.51     13.30 o 
  -2  -8   6      130.45      124.65      9.61 o 
  -1  -8   6        0.99        4.30      6.04 o 
   0  -8   6      835.72      885.03     36.44 o 
   1  -8   6       88.80       73.89      3.76 o 
   2  -8   6       33.19       37.06      4.07 o 
   3  -8   6      479.89      436.00     24.14 o 
   4  -8   6      130.15      129.24      6.18 o 
   5  -8   6      126.08      120.08      7.09 o 
   6  -8   6       32.88       46.94     16.58 o 
   7  -8   6       39.80       36.09     13.51 o 
   8  -8   6       12.19       11.79     22.40 o 
  -9  -7   6        0.03        3.54  39296.60 o 
  -8  -7   6       17.92       24.75     23.18 o 
  -7  -7   6       69.86       68.18     10.94 o 
  -6  -7   6       41.09       59.65      5.24 o 
  -5  -7   6       87.68       82.28      5.59 o 
  -4  -7   6      237.41      237.68      8.13 o 
  -3  -7   6      310.13      277.93     10.34 o 
  -2  -7   6      526.36      506.87     11.72 o 
  -1  -7   6     1654.80     1698.66     59.44 o 
   0  -7   6      733.39      794.84     14.88 o 
   1  -7   6      607.74      614.48     23.32 o 
   2  -7   6     1848.76     1848.87     61.86 o 
   3  -7   6      601.44      603.84     29.34 o 
   4  -7   6       24.13       28.19      4.21 o 
   5  -7   6       61.99       48.09      5.60 o 
   6  -7   6      291.88      290.12      9.85 o 
   7  -7   6       19.70       26.61      9.99 o 
   8  -7   6        3.95        4.08     12.42 o 
  -9  -6   6       12.63       11.40     10.41 o 
  -8  -6   6       29.96       28.72     21.22 o 
  -7  -6   6        2.24       20.62     10.55 o 
  -6  -6   6      161.75      158.90      6.55 o 
  -5  -6   6        2.63        7.30      4.70 o 
  -4  -6   6        8.33       20.27      4.94 o 
  -3  -6   6     1769.92     1697.70     55.24 o 
  -2  -6   6       30.82       32.45      4.49 o 
  -1  -6   6       23.48       32.24      3.83 o 
   0  -6   6     1580.61     1616.28     63.29 o 
   1  -6   6       94.13       96.66      5.01 o 
   2  -6   6      631.94      585.26     29.63 o 
   3  -6   6      415.86      389.22     16.29 o 
   4  -6   6      175.03      177.04      6.92 o 
   5  -6   6      388.74      354.19     21.34 o 
   6  -6   6       19.21       31.05      7.38 o 
   7  -6   6       79.78      102.21     17.95 o 
   8  -6   6       69.89       43.70     27.08 o 
  -9  -5   6       10.47        5.22     13.88 o 
  -8  -5   6        2.34       15.70     13.57 o 
  -7  -5   6       16.66       15.04      6.04 o 
  -6  -5   6       15.53       15.97      5.15 o 
  -5  -5   6       46.42       46.99      3.91 o 
  -4  -5   6      507.49      480.61     18.83 o 
  -3  -5   6       57.25       60.37      4.12 o 
  -2  -5   6      185.59      159.80      3.92 o 
  -1  -5   6     2554.14     2577.39     75.27 o 
   0  -5   6      655.83      616.57     23.23 o 
   1  -5   6      154.48      133.98     11.50 o 
   2  -5   6     1459.20     1423.30     63.97 o 
   3  -5   6      585.96      577.84     27.72 o 
   4  -5   6       51.90       59.55      4.96 o 
   5  -5   6      367.38      381.26     13.26 o 
   6  -5   6       12.85       30.16      9.39 o 
   7  -5   6       47.41       49.54     11.71 o 
   8  -5   6        5.04       72.18     36.55 o 
   9  -5   6       14.56       29.08     32.62 o 
  -9  -4   6        3.25        3.86      6.70 o 
  -8  -4   6       12.08       23.18     10.28 o 
  -7  -4   6       24.43       20.43      5.74 o 
  -6  -4   6      166.29      148.85      5.71 o 
  -5  -4   6      429.23      423.56     14.93 o 
  -4  -4   6      247.33      244.66      9.95 o 
  -3  -4   6     1718.68     1619.40     59.35 o 
  -2  -4   6      618.80      584.67     17.07 o 
  -1  -4   6      368.99      352.12     10.68 o 
   0  -4   6     1045.36     1060.30     34.82 o 
   1  -4   6      175.92      150.96      8.46 o 
   2  -4   6      637.63      636.58     16.81 o 
   3  -4   6      252.44      271.29      6.45 o 
   4  -4   6      108.65      107.54      4.42 o 
   5  -4   6      246.97      227.01      7.08 o 
   6  -4   6        8.99       26.52      6.63 o 
   7  -4   6       28.31       20.61      9.25 o 
   8  -4   6       33.52       29.08     10.41 o 
   9  -4   6        9.66        9.37     11.14 o 
  -9  -3   6       44.14       18.91     13.12 o 
  -8  -3   6       30.12       65.98     36.95 o 
  -7  -3   6       74.08       66.39      8.29 o 
  -6  -3   6       59.42       66.28      4.64 o 
  -5  -3   6      262.28      295.55     12.74 o 
  -4  -3   6      845.74      874.97     25.84 o 
  -3  -3   6       78.18       64.21      2.93 o 
  -2  -3   6      766.83      755.74     24.30 o 
   0  -3   6     2882.08     3142.19    116.33 o 
   1  -3   6     2772.52     2692.36    109.49 o 
   3  -3   6      799.98      862.14     16.24 o 
   4  -3   6      689.14      702.22     21.61 o 
   5  -3   6      124.76      114.64      5.66 o 
   6  -3   6        5.56       19.75      5.40 o 
   7  -3   6      118.83      116.03     12.13 o 
   8  -3   6       36.58       48.02     10.41 o 
   9  -3   6       15.66       48.69     19.31 o 
 -10  -2   6       15.25       34.96     26.72 o 
  -9  -2   6       24.84       18.05      9.11 o 
  -8  -2   6       30.54       36.11     11.22 o 
  -7  -2   6       24.75       46.16     11.90 o 
  -6  -2   6      229.99      209.13      9.72 o 
  -5  -2   6     1382.64     1358.82     55.46 o 
  -4  -2   6     1460.80     1404.05     35.46 o 
  -3  -2   6      459.85      431.28     11.10 o 
  -2  -2   6     1360.32     1327.51     27.38 o 
  -1  -2   6     1921.13     1987.60     51.71 o 
   1  -2   6      736.20      763.15     23.12 o 
   2  -2   6      873.66      998.91     17.11 o 
   3  -2   6      230.50      199.95      6.71 o 
   4  -2   6      236.82      246.73      4.83 o 
   5  -2   6      191.76      197.41      4.74 o 
   6  -2   6      333.78      353.14      7.57 o 
   7  -2   6      129.95      128.84      8.18 o 
   8  -2   6       17.00       25.93     13.62 o 
   9  -2   6       14.70       17.44     14.39 o 
 -10  -1   6       20.18        5.89     23.58 o 
  -9  -1   6       19.01       32.14     11.74 o 
  -8  -1   6        0.34       17.78     11.22 o 
  -7  -1   6       63.53       79.22     10.43 o 
  -6  -1   6        5.37        9.81      3.85 o 
  -5  -1   6      142.33      108.04      3.88 o 
  -4  -1   6      141.15      143.43      4.36 o 
  -3  -1   6      508.25      494.00     10.94 o 
  -2  -1   6     3368.32     3319.69     78.34 o 
  -1  -1   6      172.28      159.87      3.62 o 
   0  -1   6     1429.65     1427.67     30.55 o 
   1  -1   6     3367.92     3362.45     48.41 o 
   3  -1   6      394.68      451.13      6.32 o 
   4  -1   6     1203.52     1181.00     16.25 o 
   5  -1   6       45.84       36.86      3.03 o 
   6  -1   6       11.09       22.08      3.29 o 
   7  -1   6       27.25       36.25     10.07 o 
   8  -1   6       36.53       33.86     13.16 o 
   9  -1   6       15.69       36.66     20.58 o 
 -10   0   6        1.15        4.55     10.51 o 
  -9   0   6       10.38       54.53     25.94 o 
  -8   0   6       79.73       84.57     13.41 o 
  -7   0   6       29.31       29.38      7.27 o 
  -5   0   6      154.96      139.75      3.73 o 
  -4   0   6      956.71      948.77     18.09 o 
  -3   0   6       23.54       27.52      2.19 o 
  -2   0   6     1934.26     1926.57     48.19 o 
  -1   0   6     2640.55     2708.34     36.01 o 
   0   0   6     2110.12     2175.53     31.45 o 
   1   0   6      261.84      289.83      6.89 o 
   2   0   6      302.64      325.41      5.28 o 
   3   0   6     1286.26     1310.57     19.64 o 
   4   0   6      223.13      200.44      3.90 o 
   5   0   6        1.10        9.93      3.37 o 
   6   0   6      157.76      149.78      4.99 o 
   7   0   6       50.83       60.61     10.87 o 
   8   0   6        1.60        6.10      8.41 o 
   9   0   6       20.35       23.41     13.51 o 
 -10   1   6       26.40       26.72     10.78 o 
  -9   1   6       21.92       32.81     15.80 o 
  -8   1   6        1.28       14.93     17.45 o 
  -7   1   6       71.42       76.29      9.40 o 
  -6   1   6        5.56        8.70      3.31 o 
  -5   1   6      165.89      152.90      3.91 o 
  -4   1   6      197.72      220.43      6.33 o 
  -3   1   6      486.69      471.41      9.99 o 
  -2   1   6     3468.59     3428.94     76.02 o 
  -1   1   6      181.85      180.58      4.86 o 
   0   1   6     1293.17     1316.88     15.66 o 
   1   1   6     3756.06     3786.57     95.38 o 
   3   1   6      370.10      412.94      8.62 o 
   4   1   6     1276.84     1268.28     18.44 o 
   5   1   6       50.21       43.67      4.27 o 
   6   1   6        7.94       12.32      3.71 o 
   7   1   6       22.86       39.84     18.16 o 
   8   1   6       36.48       28.15      9.53 o 
   9   1   6       19.41       55.72     30.65 o 
 -10   2   6       15.54       24.83     14.37 o 
  -9   2   6       29.80       78.51     28.69 o 
  -8   2   6       23.55       20.02      8.66 o 
  -7   2   6       19.76       17.46     11.11 o 
  -6   2   6      192.58      170.47      6.19 o 
  -5   2   6     1307.55     1339.39     35.12 o 
  -4   2   6     1656.99     1669.97     34.83 o 
  -3   2   6      527.86      510.40     13.76 o 
  -2   2   6     1351.42     1340.67     37.90 o 
  -1   2   6     2035.01     2188.32     66.65 o 
   1   2   6      809.28      822.97     38.08 o 
   3   2   6      351.57      313.07     16.89 o 
   4   2   6      302.94      300.84      9.80 o 
   5   2   6      249.75      234.68      6.23 o 
   6   2   6      347.46      336.44     13.13 o 
   7   2   6      135.45      125.17     10.85 o 
   8   2   6       11.60       19.31      9.08 o 
   9   2   6       19.17        2.18      5.79 o 
 -10   3   6        2.07        7.86  39296.60 o 
  -9   3   6       36.76      124.47     42.86 o 
  -8   3   6       25.64       48.69     18.98 o 
  -7   3   6       82.15       80.74      8.43 o 
  -6   3   6       56.67       55.47      3.88 o 
  -5   3   6      241.85      271.14      7.34 o 
  -4   3   6      644.26      707.28     15.08 o 
  -3   3   6       71.68       68.55      3.68 o 
  -2   3   6      894.32      913.57     25.39 o 
  -1   3   6     1796.93     1966.48     59.45 o 
   0   3   6     3068.33     3160.68    116.57 o 
   1   3   6     2855.02     2633.56    135.56 o 
   2   3   6      957.28      897.35     35.91 o 
   3   3   6      826.94      873.35     26.13 o 
   4   3   6      630.49      644.41     37.09 o 
   5   3   6       86.41       78.22      3.86 o 
   6   3   6        9.40       18.55      6.20 o 
   7   3   6      129.54      123.20     14.84 o 
   8   3   6       39.27        9.33      6.75 o 
   9   3   6       12.89       29.04     24.36 o 
  -9   4   6        1.47        6.28     37.72 o 
  -8   4   6       10.98       18.66     10.32 o 
  -7   4   6       25.89       17.23      7.76 o 
  -6   4   6      154.65      145.88      4.20 o 
  -5   4   6      474.74      471.35     13.28 o 
  -4   4   6      228.66      240.46      5.45 o 
  -3   4   6     1560.78     1557.80     37.51 o 
  -2   4   6      718.91      740.92     28.84 o 
  -1   4   6      447.18      422.32     20.74 o 
   0   4   6      894.01      833.78     49.03 o 
   1   4   6      139.27      113.61      5.80 o 
   2   4   6      674.28      653.94     23.94 o 
   3   4   6      203.04      214.99     16.47 o 
   4   4   6       90.06       95.59     12.17 o 
   5   4   6      253.47      214.69      7.66 o 
   6   4   6       22.69       24.60      4.55 o 
   7   4   6       18.55       11.78     20.83 o 
   8   4   6       29.29        7.96      9.31 o 
   9   4   6        5.85        0.40      8.15 o 
  -9   5   6       10.69       17.80     11.22 o 
  -8   5   6        7.28       33.67     13.88 o 
  -7   5   6       10.38       36.88     21.61 o 
  -6   5   6       27.44       26.54      4.17 o 
  -5   5   6       62.68       56.66      3.51 o 
  -4   5   6      491.91      484.54      6.29 o 
  -3   5   6       47.79       50.52      2.44 o 
  -2   5   6      229.35      200.77      8.29 o 
  -1   5   6     2413.30     2339.74     90.83 o 
   0   5   6      702.33      691.08     52.11 o 
   1   5   6      122.93       94.79      9.45 o 
   2   5   6     1425.09     1372.63     53.71 o 
   3   5   6      633.12      629.97     33.81 o 
   4   5   6       59.84       47.50      4.38 o 
   5   5   6      411.14      396.74     23.68 o 
   6   5   6       20.83       21.24      6.23 o 
   7   5   6       43.65       34.17      7.49 o 
   8   5   6        4.21       20.70     18.03 o 
  -9   6   6       10.10       25.99     16.41 o 
  -8   6   6       31.93       58.78     11.19 o 
  -7   6   6        1.43        5.13     16.50 o 
  -6   6   6      176.60      159.81      6.20 o 
  -5   6   6        5.74       40.83      9.15 o 
  -4   6   6       16.49       20.51      3.70 o 
  -3   6   6     1977.10     1858.99     60.26 o 
  -2   6   6       40.25       48.03      3.41 o 
  -1   6   6       31.25       38.88      5.94 o 
   0   6   6     1701.52     1669.64    106.66 o 
   1   6   6      102.94       99.69      8.02 o 
   2   6   6      700.82      674.22     24.87 o 
   3   6   6      432.74      431.11     36.78 o 
   4   6   6      193.90      167.91     21.01 o 
   5   6   6      411.48      363.12     15.58 o 
   6   6   6       24.28       33.48      7.85 o 
   7   6   6       62.88       17.15     10.81 o 
   8   6   6       69.08      443.62    140.52 o 
  -9   7   6        0.46        6.33     14.96 o 
  -8   7   6       13.26       15.77     11.61 o 
  -7   7   6       75.29       90.73     19.74 o 
  -6   7   6       37.98       45.18      4.99 o 
  -5   7   6      109.77      125.81      8.29 o 
  -4   7   6      203.19      196.96      6.06 o 
  -3   7   6      256.51      213.16     10.09 o 
  -2   7   6      531.87      522.04     17.48 o 
  -1   7   6     1696.86     1674.55     56.69 o 
   0   7   6      759.22      761.77     32.66 o 
   1   7   6      613.39      595.06     21.92 o 
   2   7   6     2055.74     2077.47     72.35 o 
   3   7   6      549.53      557.69     37.30 o 
   4   7   6       30.33       26.46      9.84 o 
   5   7   6       32.35       38.35      7.01 o 
   6   7   6      249.15      227.84     10.64 o 
   7   7   6       18.98       23.96     18.47 o 
   8   7   6        5.41        3.15     15.82 o 
  -8   8   6       25.94      144.12     55.37 o 
  -7   8   6        1.59       21.33     15.65 o 
  -6   8   6       96.25      100.20      8.28 o 
  -5   8   6       38.21       52.18      7.92 o 
  -4   8   6      118.91      109.92      4.69 o 
  -3   8   6      528.88      504.28     15.94 o 
  -2   8   6      147.59      121.47      4.47 o 
  -1   8   6        1.72        8.19      5.09 o 
   0   8   6      881.76      840.84     44.94 o 
   1   8   6       96.74       78.38     17.51 o 
   2   8   6       79.80       79.07      9.68 o 
   3   8   6      413.75      391.05     33.45 o 
   4   8   6      146.55      157.29     15.57 o 
   5   8   6      175.21      163.21      7.47 o 
   6   8   6       37.89        9.04     14.45 o 
   7   8   6       38.08       37.30     14.18 o 
   8   8   6        5.01       11.99  27786.89 o 
  -8   9   6       11.41       23.69     15.17 o 
  -7   9   6       18.21        9.63     17.81 o 
  -6   9   6        0.15       12.36     10.12 o 
  -5   9   6        4.68       30.34      9.71 o 
  -4   9   6      324.55      304.46     12.68 o 
  -3   9   6      239.07      271.71     25.63 o 
  -2   9   6      148.64      161.60      6.52 o 
  -1   9   6      610.19      576.48     32.25 o 
   0   9   6      549.09      503.11     32.73 o 
   1   9   6      236.92      252.72     10.64 o 
   2   9   6      238.88      230.65      7.26 o 
   3   9   6      325.04      323.89     27.28 o 
   4   9   6      123.94      122.50     13.23 o 
   5   9   6       80.18       77.91      7.40 o 
   6   9   6       21.69       14.25     13.95 o 
   7   9   6       22.67       11.00  22687.90 o 
  -7  10   6       26.42       15.76     11.50 o 
  -6  10   6       26.01       46.17      7.77 o 
  -5  10   6       40.69       45.26      9.65 o 
  -4  10   6       93.93      113.25     10.15 o 
  -3  10   6      159.00      132.44      9.03 o 
  -2  10   6      348.38      304.99     10.89 o 
  -1  10   6      198.92      221.87     12.43 o 
   0  10   6      353.71      308.01     10.68 o 
   1  10   6        2.61       21.99     12.23 o 
   2  10   6       13.75        9.03     24.36 o 
   3  10   6      323.17      326.36     29.65 o 
   4  10   6       16.18       23.09     10.06 o 
   5  10   6       38.96       56.08      8.01 o 
   6  10   6       73.91       35.05     18.89 o 
   7  10   6       13.92       38.51  39296.60 o 
  -7  11   6       17.04       15.72  39296.60 o 
  -6  11   6        2.04       38.04     17.19 o 
  -5  11   6       44.82       40.67     15.33 o 
  -4  11   6      125.89      154.57     14.96 o 
  -3  11   6       10.94       24.75      8.69 o 
  -2  11   6      260.27      263.32     23.41 o 
  -1  11   6       58.53       59.76      8.97 o 
   0  11   6      190.62      168.46     15.00 o 
   1  11   6      776.16      800.65     42.22 o 
   2  11   6       39.90       35.06      8.40 o 
   3  11   6      159.76      138.36      9.04 o 
   4  11   6      161.66      156.12     10.59 o 
   5  11   6        7.80       16.57     15.87 o 
   6  11   6       25.44       34.64     17.58 o 
  -6  12   6       14.78       44.42     12.30 o 
  -5  12   6       62.14       99.51     13.23 o 
  -4  12   6       29.13       31.77     11.68 o 
  -3  12   6        6.33       19.26     14.55 o 
  -2  12   6      153.62      137.03      9.05 o 
  -1  12   6      222.02      210.22     10.96 o 
   0  12   6       36.37       32.95     11.97 o 
   1  12   6      258.29      245.66     13.63 o 
   2  12   6       38.27       57.96      9.21 o 
   3  12   6      144.28      181.38     16.21 o 
   4  12   6       21.02       44.01     41.65 o 
   5  12   6        2.29       39.30     21.67 o 
  -5  13   6       15.48       35.93     11.28 o 
  -4  13   6        7.07       22.52     20.22 o 
  -3  13   6        9.39       14.82     10.86 o 
  -2  13   6      156.15      155.50     10.38 o 
  -1  13   6       30.04       14.16     11.55 o 
   0  13   6       20.79       18.49     10.51 o 
   1  13   6      402.24      458.41     17.55 o 
   2  13   6       16.24       33.45      9.97 o 
   3  13   6       15.43       33.03     20.57 o 
   4  13   6      100.64       55.18     12.45 o 
  -4  14   6       53.36       26.56     16.33 o 
  -3  14   6       44.24       47.80     13.80 o 
  -2  14   6       58.64       61.49     12.21 o 
  -1  14   6       73.73       65.65     12.51 o 
   0  14   6       54.76       54.93     17.15 o 
   1  14   6       16.78       13.86     10.96 o 
   2  14   6       64.68       21.75     16.49 o 
   3  14   6       52.87       35.02     13.99 o 
  -2  15   6       75.05       91.56     28.62 o 
  -1  15   6       30.13       38.79     12.77 o 
   0  15   6       13.63       45.73     19.58 o 
   1  15   6      123.07      112.71     18.22 o 
  -3 -14   7       46.34       78.68     14.44 o 
  -2 -14   7       24.99       20.60     11.03 o 
  -1 -14   7        9.12        1.25     27.51 o 
   0 -14   7       79.60       40.39     15.99 o 
   1 -14   7       62.25       53.78     12.97 o 
   2 -14   7        6.80       31.28     10.52 o 
  -5 -13   7       40.31       40.76     10.80 o 
  -4 -13   7        6.01       31.72      8.69 o 
  -3 -13   7       30.67       42.90     13.96 o 
  -2 -13   7       36.47       37.51     12.22 o 
  -1 -13   7       17.12       50.09     15.34 o 
   0 -13   7       45.70       87.05     12.68 o 
   1 -13   7       18.76       42.30     12.50 o 
   2 -13   7       62.15       88.92     12.36 o 
   3 -13   7      156.45      153.78     13.05 o 
   4 -13   7        0.53       17.08     10.39 o 
  -6 -12   7        6.11        5.89     18.34 o 
  -5 -12   7        5.03       41.01     19.16 o 
  -4 -12   7        0.91       12.76      8.81 o 
  -3 -12   7      352.70      365.84     15.38 o 
  -2 -12   7       84.34      101.16     14.00 o 
  -1 -12   7        1.13       19.73     11.25 o 
   0 -12   7      359.87      379.08     16.66 o 
   1 -12   7       36.88       35.81      9.13 o 
   2 -12   7       44.29       46.70      9.79 o 
   3 -12   7       68.65       65.97      9.90 o 
   4 -12   7       21.53       67.98     18.93 o 
   5 -12   7       19.36       25.88     10.55 o 
  -6 -11   7       74.90       91.80     19.23 o 
  -5 -11   7      156.19      150.68      8.60 o 
  -4 -11   7       20.83        5.00      8.39 o 
  -3 -11   7       16.56       32.86      9.52 o 
  -2 -11   7      136.03      136.39     10.70 o 
  -1 -11   7      164.78      180.67      8.96 o 
   0 -11   7      437.08      481.36     25.74 o 
   1 -11   7       50.18       66.86      7.69 o 
   2 -11   7      181.18      180.83      8.91 o 
   3 -11   7      143.54      173.50     10.81 o 
   4 -11   7        5.48       36.02     10.13 o 
   5 -11   7       63.33       93.60     37.92 o 
   6 -11   7       61.40       50.27     14.75 o 
  -7 -10   7        2.69       26.31     36.15 o 
  -6 -10   7       27.35       26.25     10.42 o 
  -5 -10   7        5.33       36.20      9.17 o 
  -4 -10   7       35.13       38.12      7.13 o 
  -3 -10   7      233.81      261.78      9.19 o 
  -2 -10   7       79.89       77.86      8.40 o 
  -1 -10   7      357.28      365.87     14.58 o 
   0 -10   7      340.40      363.53     20.74 o 
   1 -10   7      108.46      108.52      6.30 o 
   2 -10   7      314.02      341.91     10.08 o 
   3 -10   7       60.51       55.22      8.20 o 
   4 -10   7        1.26       22.11     11.92 o 
   5 -10   7      176.42      166.46     19.74 o 
   6 -10   7        4.48       31.76     12.18 o 
  -7  -9   7       20.44       18.46     19.87 o 
  -6  -9   7       12.62       33.24     11.60 o 
  -5  -9   7       72.46       65.20     11.11 o 
  -4  -9   7       99.92      124.42     10.10 o 
  -3  -9   7      154.71      133.11      5.92 o 
  -2  -9   7      112.50      120.91      7.30 o 
  -1  -9   7      180.35      177.01      7.15 o 
   0  -9   7      224.07      225.97      8.63 o 
   1  -9   7      272.46      247.57      8.84 o 
   2  -9   7      400.74      404.62     15.89 o 
   3  -9   7      241.73      244.81     11.37 o 
   4  -9   7      245.88      243.59     20.58 o 
   5  -9   7      101.54      116.27      8.20 o 
   6  -9   7       18.29       28.76     14.13 o 
   7  -9   7       10.50       15.43      7.94 o 
  -8  -8   7        1.62        0.80     20.04 o 
  -7  -8   7        2.02       21.70     10.39 o 
  -6  -8   7       56.35       46.81      7.09 o 
  -5  -8   7        1.85       20.33     10.53 o 
  -4  -8   7      182.25      175.84     14.00 o 
  -3  -8   7       50.08       51.41      4.67 o 
  -2  -8   7      490.55      516.77     19.42 o 
  -1  -8   7      877.40      905.89     20.97 o 
   0  -8   7      145.75      159.42      5.30 o 
   1  -8   7       67.31       64.54      5.35 o 
   2  -8   7      855.73      841.24     34.51 o 
   3  -8   7       12.86       25.96      7.08 o 
   4  -8   7       19.46       23.43      6.83 o 
   5  -8   7       80.90      105.73     29.70 o 
   6  -8   7       47.47       51.04     11.64 o 
   7  -8   7       11.63        6.51     10.61 o 
  -8  -7   7        1.56        9.82  22687.90 o 
  -7  -7   7       79.40       63.82      9.96 o 
  -6  -7   7       95.44       79.82      6.77 o 
  -5  -7   7       14.27       27.20      6.78 o 
  -4  -7   7      141.91      140.59      9.17 o 
  -3  -7   7      258.64      251.32     10.97 o 
  -2  -7   7      539.50      568.89     13.68 o 
  -1  -7   7        6.48       15.05      2.76 o 
   0  -7   7       45.58       49.24      3.44 o 
   1  -7   7     1102.59     1165.71     41.02 o 
   2  -7   7      608.41      601.40     33.14 o 
   3  -7   7       64.86       65.96      5.73 o 
   4  -7   7      663.19      664.28     23.53 o 
   5  -7   7      217.43      203.45     14.74 o 
   6  -7   7       69.00       80.60     10.68 o 
   7  -7   7       43.75       64.39     15.45 o 
   8  -7   7       21.72       10.72      6.72 o 
  -9  -6   7       13.69        6.52      7.71 o 
  -8  -6   7        3.77       23.56     29.87 o 
  -7  -6   7        8.59        6.78      8.56 o 
  -6  -6   7       40.84       37.61      4.39 o 
  -5  -6   7      152.60      153.71     16.48 o 
  -4  -6   7      302.19      273.23     13.97 o 
  -3  -6   7       39.92       37.34      4.14 o 
  -2  -6   7      341.74      372.19     10.04 o 
  -1  -6   7     1791.15     1811.10     60.98 o 
   0  -6   7      241.45      241.25     10.34 o 
   1  -6   7      562.81      557.79     23.98 o 
   2  -6   7      990.13      974.28     43.23 o 
   3  -6   7       51.86       39.48      5.88 o 
   4  -6   7       33.67       43.88      6.79 o 
   5  -6   7       71.10       65.49      5.69 o 
   6  -6   7       31.65       33.14      9.86 o 
   7  -6   7      104.34      115.34     23.85 o 
   8  -6   7        3.96        5.11     31.04 o 
  -9  -5   7        6.79       22.60     15.33 o 
  -8  -5   7        2.56       28.07     17.75 o 
  -7  -5   7      128.66      132.37     13.91 o 
  -6  -5   7       44.10       40.27      5.44 o 
  -5  -5   7       55.30       62.34      5.73 o 
  -4  -5   7      469.80      456.26     19.81 o 
  -3  -5   7      178.04      166.38      7.53 o 
  -2  -5   7      370.87      380.48     15.07 o 
  -1  -5   7       98.49       99.76      6.60 o 
   0  -5   7       43.99       43.41      3.95 o 
   1  -5   7     1869.78     1764.09     99.96 o 
   2  -5   7      199.55      217.20      9.92 o 
   3  -5   7      272.53      247.15      8.52 o 
   4  -5   7      767.37      755.43     12.19 o 
   5  -5   7      112.12      108.14      7.54 o 
   6  -5   7      117.84      136.91      6.71 o 
   7  -5   7       83.67       74.09     17.83 o 
   8  -5   7        2.20       15.70     33.80 o 
  -9  -4   7        1.52        5.97      8.17 o 
  -8  -4   7        1.57        4.32     14.15 o 
  -7  -4   7       15.95       10.42      5.95 o 
  -6  -4   7        0.92       10.37      9.79 o 
  -5  -4   7       61.40       55.98      8.51 o 
  -4  -4   7       83.03       64.32      4.07 o 
  -3  -4   7      134.11      116.47      5.86 o 
  -2  -4   7      471.13      444.96     15.08 o 
  -1  -4   7     1144.92     1158.51     32.94 o 
   0  -4   7      457.10      476.83     22.45 o 
   1  -4   7      470.69      451.69     26.31 o 
   2  -4   7      932.94      953.60     28.25 o 
   3  -4   7      142.63      146.07      3.55 o 
   4  -4   7      182.00      179.15      9.94 o 
   5  -4   7       28.93       36.19      4.14 o 
   6  -4   7       21.65       20.55      7.80 o 
   7  -4   7       10.42       31.83     15.20 o 
   8  -4   7       39.57       42.22     10.82 o 
  -9  -3   7       44.14       11.14      6.28 o 
  -8  -3   7       14.20       28.56     13.02 o 
  -7  -3   7       23.00       24.56      7.71 o 
  -6  -3   7       28.77       31.11      4.08 o 
  -5  -3   7       65.39       84.59      5.51 o 
  -4  -3   7      122.91      114.88      5.51 o 
  -3  -3   7      243.05      233.85      7.66 o 
  -2  -3   7     1511.70     1518.49     41.62 o 
  -1  -3   7      122.72      117.62      5.01 o 
   0  -3   7      448.76      450.18     13.57 o 
   1  -3   7      798.17      763.39     25.66 o 
   2  -3   7      210.49      210.86      6.12 o 
   3  -3   7     1285.54     1379.25     33.89 o 
   4  -3   7      561.55      511.15     11.45 o 
   5  -3   7      256.93      250.29      5.46 o 
   6  -3   7      175.16      199.03     10.47 o 
   7  -3   7       35.47       53.17     14.91 o 
   8  -3   7       19.74       21.48     10.07 o 
   9  -3   7       22.02        6.94      7.37 o 
  -9  -2   7       22.06       15.92     15.95 o 
  -8  -2   7       20.41       28.49     13.32 o 
  -7  -2   7       16.66       14.17     10.65 o 
  -6  -2   7      150.21      124.65      8.64 o 
  -5  -2   7       13.62       21.18      5.64 o 
  -4  -2   7      818.10      808.14     16.98 o 
  -3  -2   7     1457.04     1470.54     40.45 o 
  -2  -2   7      593.06      580.79     11.91 o 
  -1  -2   7      855.56      869.83     15.26 o 
   0  -2   7     1796.48     1768.52     38.22 o 
   1  -2   7     1933.71     1992.95     54.78 o 
   2  -2   7      447.09      455.76      7.61 o 
   3  -2   7      840.83      838.93     12.35 o 
   4  -2   7      194.91      193.66      4.91 o 
   5  -2   7      600.55      623.18      9.82 o 
   6  -2   7       78.94       67.16      6.38 o 
   7  -2   7        4.26        2.36     20.83 o 
   8  -2   7        0.42       32.52  19648.30 o 
   9  -2   7        5.48       39.69     14.17 o 
  -9  -1   7        2.39        1.99     24.36 o 
  -8  -1   7       18.58       20.52      9.10 o 
  -7  -1   7        0.54        8.22      9.56 o 
  -6  -1   7       11.86        4.20      4.32 o 
  -5  -1   7      635.84      579.70     18.98 o 
  -4  -1   7      258.59      258.19     10.30 o 
  -3  -1   7       19.36       24.22      3.91 o 
  -2  -1   7      554.60      564.13     11.98 o 
  -1  -1   7      407.59      431.34      9.47 o 
   0  -1   7      969.22     1021.79     18.37 o 
   1  -1   7      554.54      574.82      8.05 o 
   2  -1   7     1901.22     1921.56     27.44 o 
   3  -1   7     1603.55     1599.95     20.47 o 
   4  -1   7       95.41       90.33      3.59 o 
   5  -1   7      404.55      395.40      9.95 o 
   6  -1   7      345.21      301.27     15.52 o 
   7  -1   7       27.97       43.45     11.56 o 
   8  -1   7        7.81        5.15     10.83 o 
   9  -1   7        6.58       12.18     17.51 o 
 -10   0   7        3.33       10.73      6.88 o 
  -9   0   7        0.64       17.91      7.54 o 
  -8   0   7       43.69       61.51     11.31 o 
  -7   0   7       43.89       58.51      8.22 o 
  -6   0   7      137.07      117.68      4.84 o 
  -5   0   7       41.26       30.32      3.56 o 
  -4   0   7        5.78        9.66      3.15 o 
  -3   0   7      769.06      685.81     13.31 o 
  -2   0   7      108.70       99.46      2.85 o 
  -1   0   7       53.20       64.03      3.30 o 
   0   0   7     3337.60     3345.04     39.94 o 
   1   0   7      637.69      674.11     12.98 o 
   2   0   7        1.22        3.97      5.02 o 
   3   0   7      164.61      162.24      4.33 o 
   4   0   7        3.32       15.40      4.84 o 
   5   0   7        8.53       21.80      4.48 o 
   6   0   7        0.07        5.69      5.63 o 
   7   0   7        5.61       11.40     10.97 o 
   8   0   7       35.38       35.61     11.68 o 
   9   0   7        2.37       15.84     14.78 o 
 -10   1   7        0.95       33.01  39296.60 o 
  -9   1   7        2.74        4.74      7.30 o 
  -8   1   7       25.24       31.31      8.43 o 
  -7   1   7        2.35       23.34     10.89 o 
  -6   1   7        4.24       14.81      4.84 o 
  -5   1   7      613.53      627.55     15.96 o 
  -4   1   7      298.21      307.78      7.09 o 
  -3   1   7       13.37       18.76      1.98 o 
  -2   1   7      476.61      478.85      8.81 o 
  -1   1   7      396.94      409.25      9.70 o 
   0   1   7      980.71     1050.57     18.58 o 
   1   1   7      505.88      507.18     16.40 o 
   2   1   7     1936.11     1950.36     32.38 o 
   3   1   7     1608.73     1553.38     27.26 o 
   4   1   7       99.23       97.45      5.16 o 
   5   1   7      408.69      392.36      6.83 o 
   6   1   7      385.08      354.20      8.40 o 
   7   1   7       29.23       26.30      9.58 o 
   8   1   7        7.93       29.45     12.96 o 
   9   1   7        3.92        6.94  22687.90 o 
  -9   2   7       25.64       13.98     11.50 o 
  -8   2   7       15.72       30.51     12.41 o 
  -7   2   7       17.74       32.77      8.66 o 
  -6   2   7      158.36      130.56      5.50 o 
  -5   2   7       22.06       29.51      3.38 o 
  -4   2   7      922.76      935.76     19.30 o 
  -3   2   7     1326.88     1406.80     30.98 o 
  -2   2   7      573.85      583.94     13.04 o 
  -1   2   7      804.48      840.29     19.10 o 
   0   2   7     1572.91     1578.99     46.39 o 
   1   2   7     1819.43     1843.82     60.52 o 
   2   2   7      418.24      421.66     15.95 o 
   3   2   7      816.54      775.33     22.44 o 
   4   2   7      208.10      198.91      5.48 o 
   5   2   7      536.88      509.36     11.17 o 
   6   2   7       70.67       77.80      5.28 o 
   7   2   7        3.77       16.71     14.96 o 
   8   2   7        3.53       67.91     27.71 o 
   9   2   7        7.35       18.07     30.26 o 
  -9   3   7       43.34       17.83      8.96 o 
  -8   3   7       10.89       28.50     14.94 o 
  -7   3   7       19.88       25.38      8.75 o 
  -6   3   7       27.74       28.57      3.70 o 
  -5   3   7       18.04       18.01      3.05 o 
  -4   3   7       61.75       62.08      3.10 o 
  -3   3   7      231.60      226.18      7.37 o 
  -2   3   7     1471.23     1494.88     33.70 o 
  -1   3   7      166.42      165.94      7.56 o 
   0   3   7      384.72      362.92     10.79 o 
   1   3   7      786.85      726.19     35.59 o 
   2   3   7      208.60      198.27      7.30 o 
   3   3   7     1244.69     1285.56     56.68 o 
   4   3   7      452.85      357.35     11.82 o 
   5   3   7      262.87      244.32     15.50 o 
   6   3   7      155.60      157.41     14.40 o 
   7   3   7       50.09       44.36      9.15 o 
   8   3   7       26.76       21.57      9.44 o 
   9   3   7       27.17        6.28     25.54 o 
  -9   4   7        3.46       14.67     17.18 o 
  -8   4   7        2.20       14.44     10.79 o 
  -7   4   7       19.18       24.66     10.74 o 
  -6   4   7        1.51        4.05      3.67 o 
  -5   4   7       54.00       53.15      5.37 o 
  -4   4   7      128.84      105.41      3.35 o 
  -3   4   7      133.85      122.82      2.95 o 
  -2   4   7      383.93      352.16     14.07 o 
  -1   4   7     1199.81     1159.59     42.25 o 
   0   4   7      398.63      396.42     23.06 o 
   1   4   7      499.55      476.94     22.92 o 
   2   4   7      933.41      936.39     63.41 o 
   3   4   7      181.88      170.59     10.39 o 
   4   4   7      201.84      188.88     15.19 o 
   5   4   7       15.02       18.13      5.80 o 
   6   4   7       37.65       37.80      4.52 o 
   7   4   7        7.42       14.64     16.79 o 
   8   4   7       28.56       14.09     10.49 o 
  -9   5   7       10.03       22.45     14.86 o 
  -8   5   7        2.05       42.46     19.45 o 
  -7   5   7      120.60      131.56     18.32 o 
  -6   5   7       47.59       50.86      4.35 o 
  -5   5   7       52.33       51.29      5.14 o 
  -4   5   7      488.78      485.14      9.39 o 
  -3   5   7      233.77      223.29     10.99 o 
  -2   5   7      354.18      360.03     15.78 o 
  -1   5   7       91.16       82.15      6.07 o 
   0   5   7       54.40       56.43      6.20 o 
   1   5   7     1753.29     1661.10     97.92 o 
   2   5   7      197.94      207.99      6.65 o 
   3   5   7      271.52      251.28     16.21 o 
   4   5   7      878.57      828.11     41.16 o 
   5   5   7      114.81       77.84      5.19 o 
   6   5   7      113.63      112.93     12.18 o 
   7   5   7       81.56       68.87      9.23 o 
   8   5   7        0.40       16.83     13.69 o 
  -9   6   7       14.59        9.14     14.45 o 
  -8   6   7        4.29       51.09     33.40 o 
  -7   6   7       14.97       43.27     15.05 o 
  -6   6   7       41.17       47.59      4.86 o 
  -5   6   7      163.34      155.27      4.80 o 
  -4   6   7      335.64      323.14      9.05 o 
  -3   6   7       35.53       42.08      5.53 o 
  -2   6   7      345.67      340.45     18.41 o 
  -1   6   7     1991.42     2020.72    126.96 o 
   0   6   7      241.14      221.74      8.77 o 
   1   6   7      526.02      505.23     39.41 o 
   2   6   7      920.54      903.19     42.93 o 
   3   6   7       36.49       34.77      5.47 o 
   4   6   7       21.22       42.81     14.17 o 
   5   6   7       85.30      109.40     10.55 o 
   6   6   7       15.40       21.46      8.12 o 
   7   6   7      102.83       58.48     10.71 o 
   8   6   7        3.37       13.36     15.72 o 
  -8   7   7        1.85       29.06     20.04 o 
  -7   7   7       99.63      101.95     14.25 o 
  -6   7   7       84.66       75.35      7.12 o 
  -5   7   7       13.18       20.40      7.41 o 
  -4   7   7      131.68      149.47     11.39 o 
  -3   7   7      193.43      179.69      7.50 o 
  -2   7   7      594.62      598.04     22.90 o 
  -1   7   7        1.03        5.46      2.26 o 
   0   7   7       23.30       19.14      6.72 o 
   1   7   7     1157.34     1170.68     77.68 o 
   2   7   7      467.62      424.71     32.96 o 
   3   7   7       46.35       91.40     12.40 o 
   4   7   7      561.64      528.22     42.68 o 
   5   7   7      180.05      166.79      9.96 o 
   6   7   7       67.14       42.53      8.90 o 
   7   7   7       68.91       42.96     12.26 o 
   8   7   7       22.07        8.65      7.03 o 
  -8   8   7        1.28        2.40     10.92 o 
  -7   8   7        0.70       33.39     24.36 o 
  -6   8   7       62.23       86.90      9.92 o 
  -5   8   7        5.49       11.04      8.98 o 
  -4   8   7      214.09      193.20     11.38 o 
  -3   8   7       74.22       52.54      6.92 o 
  -2   8   7      439.90      415.53     20.20 o 
  -1   8   7      674.02      667.79     35.32 o 
   0   8   7      181.13      186.04      7.29 o 
   1   8   7       54.75       50.53      7.92 o 
   2   8   7      770.97      765.47     52.07 o 
   3   8   7       18.87        5.83      7.83 o 
   4   8   7       28.49       34.90      6.96 o 
   5   8   7       99.38       98.42      9.56 o 
   6   8   7       37.91       33.34      9.50 o 
   7   8   7        3.97        4.72     11.95 o 
  -7   9   7       13.10       28.81     26.33 o 
  -6   9   7       10.91       14.68      8.65 o 
  -5   9   7       99.40       95.20     23.42 o 
  -4   9   7       85.19       96.12     17.11 o 
  -3   9   7      134.49      126.00      9.85 o 
  -2   9   7      109.18      110.94      6.97 o 
  -1   9   7      153.10      128.33      7.94 o 
   0   9   7      234.19      235.97     10.50 o 
   1   9   7      260.70      237.61      9.71 o 
   2   9   7      412.97      443.83     24.34 o 
   3   9   7      233.66      267.79     11.53 o 
   4   9   7      245.05      278.78     15.81 o 
   5   9   7      102.83      106.17      8.21 o 
   6   9   7       21.37       38.20     19.13 o 
   7   9   7        5.16        5.31      4.88 o 
  -7  10   7        1.38       42.82     33.01 o 
  -6  10   7       25.98       17.04     11.46 o 
  -5  10   7        7.70       24.89     10.58 o 
  -4  10   7       36.78       16.50     10.91 o 
  -3  10   7      269.07      255.51     13.12 o 
  -2  10   7       97.06      108.97      7.64 o 
  -1  10   7      387.87      363.63     20.10 o 
   0  10   7      359.78      349.59     21.62 o 
   1  10   7      104.47      121.83     22.32 o 
   2  10   7      343.56      337.48     13.01 o 
   3  10   7       65.44      100.34     12.82 o 
   4  10   7        1.63        3.15     11.11 o 
   5  10   7      181.99      167.38     27.62 o 
   6  10   7        5.78       14.41  22687.90 o 
  -6  11   7       72.61       41.39     14.60 o 
  -5  11   7      148.69      123.41     10.95 o 
  -4  11   7       29.51       40.59     16.45 o 
  -3  11   7       14.02       17.42      8.97 o 
  -2  11   7      135.41      112.63     13.06 o 
  -1  11   7      139.62      139.73      9.11 o 
   0  11   7      420.90      431.05     23.61 o 
   1  11   7       58.53       50.80      9.70 o 
   2  11   7      165.56      155.93     13.19 o 
   3  11   7      146.32      141.11     16.08 o 
   4  11   7       12.75        6.84     11.23 o 
   5  11   7       66.14       51.22     13.54 o 
   6  11   7       58.37        4.72  39296.60 o 
  -6  12   7        1.27       14.15     23.34 o 
  -5  12   7        3.22       16.50  17573.97 o 
  -4  12   7        1.25       18.90     11.61 o 
  -3  12   7      307.53      297.65     12.90 o 
  -2  12   7       81.07      100.24     11.74 o 
  -1  12   7        4.62       24.43     10.42 o 
   0  12   7      326.26      330.06     13.28 o 
   1  12   7       24.20       44.29     14.17 o 
   2  12   7       38.17       42.45     11.58 o 
   3  12   7       69.62      106.19     24.98 o 
   4  12   7       24.66       18.07     10.87 o 
   5  12   7       26.60       98.09     30.84 o 
  -5  13   7       42.13       26.53     13.48 o 
  -4  13   7        6.15       53.02     18.90 o 
  -3  13   7       33.66       63.50     11.78 o 
  -2  13   7       51.14       18.70     10.84 o 
  -1  13   7       13.23       22.82     11.77 o 
   0  13   7       41.51       47.33     13.76 o 
   1  13   7       12.50        2.90     12.61 o 
   2  13   7       47.01       33.66     11.55 o 
   3  13   7      142.53      169.28     15.22 o 
   4  13   7        0.37        9.46     19.60 o 
  -3  14   7       60.32       67.29     13.94 o 
  -2  14   7       16.60       18.82     11.91 o 
  -1  14   7       15.49       23.83     11.89 o 
   0  14   7       98.34       72.53     14.36 o 
   1  14   7       62.12       80.54     13.78 o 
   2  14   7        9.07       38.33     12.06 o 
  -2 -14   8        8.50       28.12      9.53 o 
  -1 -14   8       87.90       67.85     13.00 o 
   0 -14   8       29.99       32.10      9.82 o 
   1 -14   8        0.30       24.76     26.40 o 
  -4 -13   8       27.94       24.29     12.86 o 
  -3 -13   8       32.41       57.29     11.03 o 
  -2 -13   8       32.78       54.21     10.12 o 
  -1 -13   8       25.53       30.70     10.24 o 
   0 -13   8      102.00      139.58     21.28 o 
   1 -13   8       11.19       11.53  16042.77 o 
   2 -13   8       23.40       36.77      9.86 o 
   3 -13   8       27.97       25.51     13.30 o 
  -5 -12   8        0.78       30.43     12.48 o 
  -4 -12   8       47.55       45.89      9.37 o 
  -3 -12   8       48.78       53.37     10.48 o 
  -2 -12   8       42.60       35.39      9.36 o 
  -1 -12   8       52.03       46.59      8.69 o 
   0 -12   8       13.92       32.51     11.86 o 
   1 -12   8        3.34       25.68     11.65 o 
   2 -12   8      237.49      233.91     19.43 o 
   3 -12   8       12.89       40.38     16.43 o 
   4 -12   8       20.63       30.03      9.05 o 
  -6 -11   8       34.41       46.39     30.46 o 
  -5 -11   8        0.99       11.65     10.64 o 
  -4 -11   8       13.10       21.90      7.70 o 
  -3 -11   8       82.29       99.44     11.42 o 
  -2 -11   8       83.36       99.60     12.04 o 
  -1 -11   8       68.19       81.32      9.19 o 
   0 -11   8      222.52      253.58     12.78 o 
   1 -11   8       40.13       27.94      6.67 o 
   2 -11   8       23.85       57.21     10.03 o 
   3 -11   8        6.05       17.16     10.30 o 
   4 -11   8       72.36       72.23      8.34 o 
   5 -11   8       61.74       31.23     10.79 o 
  -6 -10   8        9.23       50.48     16.31 o 
  -5 -10   8        3.63       25.50     10.21 o 
  -4 -10   8      182.39      185.02      9.39 o 
  -3 -10   8        1.31       15.72     16.90 o 
  -2 -10   8       49.35       64.56      6.78 o 
  -1 -10   8      305.27      337.69     15.72 o 
   0 -10   8       16.50       23.36      6.93 o 
   1 -10   8      145.44      138.23      8.04 o 
   2 -10   8      284.76      302.93     12.66 o 
   3 -10   8       18.10       22.82      7.98 o 
   4 -10   8      104.17      115.04      7.29 o 
   5 -10   8       43.66       40.86      7.96 o 
   6 -10   8        3.32       15.33      9.12 o 
  -7  -9   8        3.06       51.46     18.86 o 
  -6  -9   8       14.46       14.51      8.79 o 
  -5  -9   8      119.36      136.09     10.46 o 
  -4  -9   8      164.22      166.99     16.65 o 
  -3  -9   8      260.37      284.05     15.82 o 
  -2  -9   8      275.49      266.55     12.05 o 
  -1  -9   8       73.06       71.52      7.65 o 
   0  -9   8       35.40       39.80      5.75 o 
   1  -9   8      288.22      271.35     10.68 o 
   2  -9   8       98.46      107.83      7.98 o 
   3  -9   8       83.59       95.33      7.36 o 
   4  -9   8      165.42      192.72     16.81 o 
   5  -9   8       26.73       41.13      9.05 o 
   6  -9   8       38.72       47.00     10.87 o 
  -8  -8   8        0.94        3.98     29.47 o 
  -7  -8   8        7.31       25.50     13.69 o 
  -6  -8   8       21.39       25.41      7.87 o 
  -5  -8   8        8.68        6.07      8.76 o 
  -4  -8   8       96.07       91.88      7.92 o 
  -3  -8   8       92.21       95.33      6.92 o 
  -2  -8   8      214.51      235.89      6.54 o 
  -1  -8   8      542.81      548.27     15.21 o 
   0  -8   8      262.56      257.24     11.60 o 
   1  -8   8      622.65      613.70     18.41 o 
   2  -8   8      183.89      193.36     12.05 o 
   3  -8   8      232.53      213.58      8.45 o 
   4  -8   8      266.32      278.75     16.11 o 
   5  -8   8       28.81       40.70      8.77 o 
   6  -8   8       15.21       18.64      9.91 o 
   7  -8   8       84.24       37.87     28.40 o 
  -8  -7   8       19.76       29.60     11.87 o 
  -7  -7   8       23.92        6.78      8.22 o 
  -6  -7   8       28.81       38.13      9.12 o 
  -5  -7   8      139.75      147.51      7.62 o 
  -4  -7   8       53.44       40.44      6.45 o 
  -3  -7   8       28.48       43.72      4.74 o 
  -2  -7   8      229.19      220.59      7.54 o 
  -1  -7   8      289.40      279.62      7.70 o 
   0  -7   8      182.56      205.04      9.25 o 
   1  -7   8      139.06      144.46     10.53 o 
   2  -7   8        6.71        3.84      7.46 o 
   3  -7   8      288.12      313.62     17.99 o 
   4  -7   8       99.36      106.31     10.94 o 
   5  -7   8       65.78       41.64      7.30 o 
   6  -7   8      201.91      226.92     11.16 o 
   7  -7   8       37.42       53.72     19.29 o 
  -8  -6   8       10.36       25.03     14.63 o 
  -7  -6   8       26.33       15.37      6.16 o 
  -6  -6   8        6.27       17.52      5.55 o 
  -5  -6   8       35.72       17.99      6.67 o 
  -4  -6   8       73.84       71.04      5.07 o 
  -3  -6   8      109.90      120.35      6.19 o 
  -2  -6   8      148.04      151.75      6.05 o 
  -1  -6   8       54.23       67.53      4.22 o 
   0  -6   8      423.34      451.02     11.33 o 
   1  -6   8      937.85      965.55     34.59 o 
   2  -6   8       32.44       41.36      6.60 o 
   3  -6   8       25.51       20.25      5.07 o 
   4  -6   8      441.07      442.30     16.81 o 
   5  -6   8       16.06       23.99      7.95 o 
   6  -6   8       25.39       24.84      9.94 o 
   7  -6   8       37.57       23.14     13.11 o 
   8  -6   8        2.75        2.37      9.43 o 
  -9  -5   8        0.88        9.43  39296.60 o 
  -8  -5   8       22.23       21.91     15.33 o 
  -7  -5   8        8.61       21.33     10.75 o 
  -6  -5   8       40.78       37.66      8.15 o 
  -5  -5   8      216.49      221.81     11.77 o 
  -4  -5   8      169.54      157.04      9.64 o 
  -3  -5   8       46.09       45.66      5.09 o 
  -2  -5   8      976.09      944.57     30.23 o 
  -1  -5   8      317.22      342.50     12.02 o 
   0  -5   8      417.20      392.89     19.73 o 
   1  -5   8       45.89       47.37      5.25 o 
   2  -5   8       38.74       29.98      4.23 o 
   3  -5   8      655.59      670.23     25.32 o 
   4  -5   8        4.41        7.60      4.19 o 
   5  -5   8       28.35       32.34      5.53 o 
   6  -5   8      177.27      169.49     10.23 o 
   7  -5   8       12.75       38.42     16.54 o 
   8  -5   8        4.66        5.48     17.56 o 
  -9  -4   8        1.84       21.13      7.22 o 
  -8  -4   8       67.13       35.63     15.44 o 
  -7  -4   8       39.24       34.33      9.41 o 
  -6  -4   8       40.11       43.92      6.57 o 
  -5  -4   8      162.37      173.03      6.26 o 
  -4  -4   8      202.36      203.13      7.11 o 
  -3  -4   8      236.18      236.95      8.69 o 
  -2  -4   8      315.44      298.65     19.03 o 
  -1  -4   8      374.36      352.34      9.34 o 
   0  -4   8      359.22      350.75      8.93 o 
   1  -4   8      350.65      356.31     15.40 o 
   2  -4   8      417.39      408.24     11.18 o 
   3  -4   8      386.84      371.86     15.71 o 
   4  -4   8      248.03      256.92      6.52 o 
   5  -4   8       86.22       97.16      5.44 o 
   6  -4   8        0.20       20.48      9.08 o 
   7  -4   8       11.39       18.96     13.60 o 
   8  -4   8       14.93       18.12     10.79 o 
  -9  -3   8       24.54       12.10      7.61 o 
  -8  -3   8        4.30        9.85      9.96 o 
  -7  -3   8       41.26       22.40      9.48 o 
  -6  -3   8      136.20      125.46     14.78 o 
  -5  -3   8      355.10      339.80     13.65 o 
  -4  -3   8     1060.20     1018.54     31.82 o 
  -3  -3   8      501.05      447.94     16.92 o 
  -2  -3   8      666.39      680.79     15.61 o 
  -1  -3   8       78.23       84.80      6.30 o 
   0  -3   8      537.17      474.70     13.75 o 
   1  -3   8      423.18      403.51     11.71 o 
   2  -3   8       24.40       28.58      2.74 o 
   3  -3   8      427.13      421.91      9.34 o 
   4  -3   8      171.52      179.44      5.22 o 
   5  -3   8      176.23      203.25      9.96 o 
   6  -3   8      122.61      120.97      7.29 o 
   7  -3   8       23.44       23.36     14.14 o 
   8  -3   8       69.60      101.93     19.25 o 
  -9  -2   8       13.70       89.47     96.20 o 
  -8  -2   8       56.01       49.88     16.57 o 
  -7  -2   8      109.07      107.31     10.73 o 
  -6  -2   8      200.78      200.69      8.66 o 
  -5  -2   8      394.00      381.64     13.61 o 
  -4  -2   8      497.08      477.07     12.08 o 
  -3  -2   8      240.60      216.42      8.55 o 
  -2  -2   8       43.23       43.59      2.53 o 
  -1  -2   8     1437.74     1522.11     38.86 o 
   0  -2   8      788.29      816.41     21.82 o 
   2  -2   8     1012.60      954.53     13.33 o 
   3  -2   8      315.79      308.76      7.17 o 
   4  -2   8      138.55      113.01      5.52 o 
   5  -2   8       70.73       63.85      3.98 o 
   6  -2   8       33.04       25.21      6.09 o 
   7  -2   8        2.61       11.83     20.70 o 
   8  -2   8       19.93       21.89     17.94 o 
  -9  -1   8       11.51       13.70      7.60 o 
  -8  -1   8        2.35        5.91     27.11 o 
  -7  -1   8       72.19       64.54     14.89 o 
  -6  -1   8       92.24       83.11      5.58 o 
  -5  -1   8      173.55      167.39      6.01 o 
  -4  -1   8      195.94      224.02      7.02 o 
  -3  -1   8     1792.15     1754.36     39.67 o 
  -2  -1   8      149.66      137.11      3.74 o 
  -1  -1   8      275.55      273.62      5.94 o 
   0  -1   8     1118.70     1169.14     17.02 o 
   1  -1   8      503.40      503.02      8.87 o 
   2  -1   8      818.77      825.29     13.78 o 
   3  -1   8      271.87      274.99      5.79 o 
   4  -1   8      281.74      290.91      6.18 o 
   5  -1   8      476.99      479.47      9.50 o 
   6  -1   8       32.26       33.67      7.16 o 
   7  -1   8       72.20       82.11     11.80 o 
   8  -1   8       54.35       75.41     14.29 o 
  -9   0   8       13.60       15.43      9.19 o 
  -8   0   8        6.47        4.73     13.36 o 
  -7   0   8       43.89       60.60     10.49 o 
  -6   0   8       21.06       29.77      5.71 o 
  -5   0   8        2.62       10.08      5.90 o 
  -4   0   8      134.56      127.80      4.56 o 
  -3   0   8       43.62       61.13      3.39 o 
  -2   0   8       62.96       73.61      3.54 o 
  -1   0   8     1476.65     1419.79     27.46 o 
   0   0   8       80.12       88.03      4.22 o 
   1   0   8      139.70      146.13      6.38 o 
   2   0   8     1126.01     1115.13     15.35 o 
   3   0   8      173.89      180.13      4.76 o 
   4   0   8       60.76       70.56      9.50 o 
   5   0   8      444.45      449.15     10.10 o 
   6   0   8        0.36       14.71      6.38 o 
   7   0   8       13.50       31.06     18.66 o 
   8   0   8        9.10       26.59     23.42 o 
  -9   1   8        9.22        3.80  22687.90 o 
  -8   1   8        3.68       12.19     11.00 o 
  -7   1   8       66.19       67.95      8.57 o 
  -6   1   8      124.60      116.43      7.72 o 
  -5   1   8      156.49      149.78      5.06 o 
  -4   1   8      158.77      178.32      6.55 o 
  -3   1   8     1745.13     1719.80     34.50 o 
  -2   1   8      147.22      140.53      4.36 o 
  -1   1   8      322.44      341.60      5.10 o 
   0   1   8     1048.44     1108.61     14.63 o 
   1   1   8      499.52      515.63     14.24 o 
   2   1   8      904.08      934.39     15.33 o 
   3   1   8      264.42      263.24      8.70 o 
   4   1   8      302.89      313.47     10.23 o 
   5   1   8      516.92      490.63     13.85 o 
   6   1   8       39.09       58.50      9.64 o 
   7   1   8       74.15       93.12     15.92 o 
   8   1   8       55.12       33.99     18.60 o 
  -9   2   8       15.38       34.71     19.22 o 
  -8   2   8       47.11       50.01     22.26 o 
  -7   2   8      103.54       93.76      8.83 o 
  -6   2   8      210.36      231.46     10.61 o 
  -5   2   8      382.44      372.87      9.42 o 
  -4   2   8      395.96      405.10      8.10 o 
  -3   2   8      190.69      184.21      5.81 o 
  -2   2   8       44.76       46.02      3.44 o 
  -1   2   8     1535.48     1565.01     29.29 o 
   0   2   8      794.14      797.87     18.16 o 
   1   2   8     1760.96     1812.89     44.19 o 
   2   2   8      911.66      845.02     21.65 o 
   3   2   8      367.61      364.17      7.90 o 
   4   2   8      181.51      173.72      9.70 o 
   5   2   8       41.37       45.52      5.71 o 
   6   2   8       33.96       26.79      5.51 o 
   7   2   8        0.49       34.25     12.38 o 
   8   2   8       20.47       40.85     12.37 o 
  -9   3   8       22.60       14.43      7.18 o 
  -8   3   8        5.16       50.63     38.12 o 
  -7   3   8       45.62       30.64      7.11 o 
  -6   3   8      114.23      100.40      6.07 o 
  -5   3   8      335.73      310.21      6.50 o 
  -4   3   8     1014.12      970.14     19.14 o 
  -3   3   8      578.47      538.40     16.61 o 
  -2   3   8      704.36      718.03     19.53 o 
  -1   3   8       80.33       75.55      3.13 o 
   0   3   8      593.41      509.86      9.12 o 
   1   3   8      452.82      428.57     18.27 o 
   2   3   8       20.02       19.58      4.25 o 
   3   3   8      329.74      320.84     12.33 o 
   4   3   8      179.88      185.28     10.47 o 
   5   3   8      217.20      204.60      9.73 o 
   6   3   8      122.13      115.05      7.16 o 
   7   3   8       32.77       39.77     13.09 o 
   8   3   8       77.08       74.86     22.73 o 
  -9   4   8        3.01        0.02     22.40 o 
  -8   4   8       67.95       42.36     17.58 o 
  -7   4   8       38.32       18.89      9.03 o 
  -6   4   8       50.19       55.71      4.93 o 
  -5   4   8      189.39      195.22      5.65 o 
  -4   4   8      177.12      178.24      5.63 o 
  -3   4   8      286.80      271.18      7.07 o 
  -2   4   8      332.73      323.81     17.55 o 
  -1   4   8      302.95      282.27      9.42 o 
   0   4   8      364.83      353.44     24.63 o 
   1   4   8      272.55      274.20     10.77 o 
   2   4   8      397.68      370.68     20.70 o 
   3   4   8      463.64      444.61     27.27 o 
   4   4   8      239.32      232.90     12.74 o 
   5   4   8       90.39      106.59      7.69 o 
   6   4   8        1.61        2.58      8.56 o 
   7   4   8       10.68       13.12      9.63 o 
   8   4   8       18.68        3.15      4.28 o 
  -9   5   8        1.22        7.07  27786.89 o 
  -8   5   8       21.83       37.21     16.95 o 
  -7   5   8        8.45       29.08     35.37 o 
  -6   5   8       37.48       40.93      5.95 o 
  -5   5   8      254.45      239.17      7.05 o 
  -4   5   8      177.76      187.88      6.06 o 
  -3   5   8       58.63       54.91      4.95 o 
  -2   5   8      946.78      933.23     31.37 o 
  -1   5   8      272.26      291.47     11.71 o 
   0   5   8      429.81      380.77     20.15 o 
   1   5   8       72.97       71.19      6.20 o 
   2   5   8       41.08       61.27      6.08 o 
   3   5   8      697.03      713.26     24.92 o 
   4   5   8        3.35       15.32      9.45 o 
   5   5   8       23.28       31.09      6.18 o 
   6   5   8      150.77      136.71      7.31 o 
   7   5   8       12.97       36.51     20.88 o 
   8   5   8        4.13       27.84     38.12 o 
  -8   6   8       10.02       21.91     17.20 o 
  -7   6   8       30.49       45.67     12.22 o 
  -6   6   8        4.85       18.51      8.67 o 
  -5   6   8       34.82       29.91      5.46 o 
  -4   6   8       89.61      100.17      6.89 o 
  -3   6   8       86.57       89.52      8.39 o 
  -2   6   8      156.73      164.24      8.88 o 
  -1   6   8       66.81       56.68      5.16 o 
   0   6   8      421.87      438.92     20.45 o 
   1   6   8     1002.38      976.47     50.28 o 
   2   6   8       33.31       52.23      7.10 o 
   3   6   8       13.17       13.35      9.64 o 
   4   6   8      412.72      386.30     31.99 o 
   5   6   8       15.03       20.88      6.53 o 
   6   6   8       16.81       16.15      7.58 o 
   7   6   8       25.61        8.33  17573.97 o 
   8   6   8        5.97        8.26     19.65 o 
  -8   7   8       17.00       66.32     28.69 o 
  -7   7   8       22.50       19.42     11.66 o 
  -6   7   8       25.86       29.66      7.47 o 
  -5   7   8      142.65      131.53      9.31 o 
  -4   7   8       42.06       36.19      7.16 o 
  -3   7   8       33.79       27.91      5.54 o 
  -2   7   8      303.80      298.36     11.19 o 
  -1   7   8      340.36      312.51     18.72 o 
   0   7   8      147.86      138.14      6.91 o 
   1   7   8      188.84      185.37     14.72 o 
   2   7   8        9.71       24.55      8.83 o 
   3   7   8      340.10      352.31     33.31 o 
   4   7   8       79.46       85.09      8.08 o 
   5   7   8       65.43       61.14      7.74 o 
   6   7   8      248.20      253.37     19.83 o 
   7   7   8       36.30       50.83     10.40 o 
  -8   8   8        0.90        8.25     14.54 o 
  -7   8   8        7.51       41.24     17.29 o 
  -6   8   8       22.07       20.80      6.80 o 
  -5   8   8        7.50       18.95      7.58 o 
  -4   8   8      107.42      102.41      8.20 o 
  -3   8   8       72.36       68.07      7.89 o 
  -2   8   8      169.67      173.36     14.05 o 
  -1   8   8      571.12      590.08     24.51 o 
   0   8   8      267.31      266.67     16.37 o 
   1   8   8      673.83      698.00     35.14 o 
   2   8   8      213.96      229.52     14.35 o 
   3   8   8      261.22      242.70     11.86 o 
   4   8   8      292.80      302.28     15.71 o 
   5   8   8       33.07       44.34     10.45 o 
   6   8   8       19.01       11.65      7.17 o 
   7   8   8       85.05      109.51     51.35 o 
  -7   9   8        1.06        0.40     12.57 o 
  -6   9   8       17.10       33.89     10.90 o 
  -5   9   8      101.52      116.49     10.01 o 
  -4   9   8      156.07      129.14     11.52 o 
  -3   9   8      252.83      245.21      8.11 o 
  -2   9   8      274.18      244.58     15.38 o 
  -1   9   8       83.03       58.20      7.98 o 
   0   9   8       30.67       51.59     10.82 o 
   1   9   8      281.13      299.45     18.71 o 
   2   9   8       99.09       89.23     10.37 o 
   3   9   8       66.42       48.12      9.96 o 
   4   9   8      164.93      163.54     11.44 o 
   5   9   8       21.56       18.83     13.15 o 
   6   9   8       42.36        6.55  22687.90 o 
  -6  10   8        8.46       45.32     10.18 o 
  -5  10   8        2.34       12.59     18.47 o 
  -4  10   8      201.68      202.41      9.30 o 
  -3  10   8        0.11       21.97      8.92 o 
  -2  10   8       62.31       71.41      7.64 o 
  -1  10   8      365.95      374.91     21.30 o 
   0  10   8        4.92       17.62     10.91 o 
   1  10   8      123.06      152.07     10.93 o 
   2  10   8      321.78      344.22     12.97 o 
   3  10   8       22.86       43.18     10.93 o 
   4  10   8      108.82       88.37     15.08 o 
   5  10   8       42.48       41.28     17.09 o 
   6  10   8        1.40        2.16      3.85 o 
  -6  11   8       32.75       21.10     18.77 o 
  -5  11   8        0.34       57.42     21.20 o 
  -4  11   8        2.72        5.68     11.73 o 
  -3  11   8       92.21       85.19     11.82 o 
  -2  11   8       74.42       86.91      9.75 o 
  -1  11   8       51.65       62.12      8.48 o 
   0  11   8      216.32      186.99     10.28 o 
   1  11   8       38.14       36.97     31.98 o 
   2  11   8       21.90       34.00     11.22 o 
   3  11   8        3.76       37.72     14.73 o 
   4  11   8       71.15       69.56     10.84 o 
   5  11   8       49.63       34.56     14.69 o 
  -5  12   8        0.60        8.34     27.11 o 
  -4  12   8       37.76       19.97     13.41 o 
  -3  12   8       59.53      109.63     14.30 o 
  -2  12   8       39.63       26.69     10.95 o 
  -1  12   8       61.22       67.46     13.36 o 
   0  12   8       13.52       15.97     12.59 o 
   1  12   8        2.18        6.92  17573.97 o 
   2  12   8      244.38      254.97     34.22 o 
   3  12   8       10.26       16.59     11.43 o 
   4  12   8       18.21       24.72     13.08 o 
  -4  13   8       26.11       57.47     19.66 o 
  -3  13   8       33.57       42.24     14.25 o 
  -2  13   8       28.69       11.43     19.35 o 
  -1  13   8       28.18       29.72     13.80 o 
   0  13   8      108.35       84.62     15.15 o 
   1  13   8        5.71        1.49     16.68 o 
   2  13   8       26.04       51.45     15.56 o 
   3  13   8       27.27       38.37     21.31 o 
  -2  14   8       14.33       14.92     17.23 o 
  -1  14   8       96.95       47.45     20.62 o 
   0  14   8       30.99       35.71     18.07 o 
   1  14   8        1.76       49.32     19.22 o 
  -3 -13   9       11.17       41.09      8.80 o 
  -2 -13   9      175.45      165.84     12.20 o 
  -1 -13   9       85.31       43.69     12.10 o 
   0 -13   9        1.64       25.07     17.34 o 
   1 -13   9       47.45       35.31     10.85 o 
   2 -13   9      100.17       89.72     10.12 o 
  -5 -12   9       11.33       11.92     11.19 o 
  -4 -12   9       73.05       43.67      9.12 o 
  -3 -12   9       89.84       82.51      9.35 o 
  -2 -12   9       46.16       69.52      9.42 o 
  -1 -12   9       33.30       27.37     10.35 o 
   0 -12   9        7.69       15.65     13.21 o 
   1 -12   9      137.77      163.65      9.98 o 
   2 -12   9        4.50       30.63     14.08 o 
   3 -12   9        8.76       31.95     12.89 o 
   4 -12   9       91.28      111.74     15.09 o 
  -6 -11   9       16.91       23.18     20.56 o 
  -5 -11   9        1.11       20.36     13.44 o 
  -4 -11   9       33.04       41.91      9.00 o 
  -3 -11   9        6.47       12.41      8.81 o 
  -2 -11   9      109.84      122.39      8.20 o 
  -1 -11   9      251.60      301.72     26.96 o 
   0 -11   9       11.77       21.34      6.98 o 
   1 -11   9      100.76       63.34      7.85 o 
   2 -11   9       63.56       72.01      9.33 o 
   3 -11   9       57.76       62.67      9.85 o 
   4 -11   9       14.55       44.06     15.70 o 
   5 -11   9        2.10       21.61  27786.89 o 
  -6 -10   9       20.23       21.42  19648.30 o 
  -5 -10   9       50.93       32.83      9.67 o 
  -4 -10   9      109.07       85.92     10.43 o 
  -3 -10   9        5.40        8.26     21.67 o 
  -2 -10   9       97.58       81.06      8.65 o 
  -1 -10   9      101.15      114.43      7.69 o 
   0 -10   9       20.11       37.21      6.96 o 
   1 -10   9      302.63      339.26      9.15 o 
   2 -10   9        4.73       21.02      6.00 o 
   3 -10   9       35.91       35.55      8.18 o 
   4 -10   9       90.57      101.56     20.57 o 
   5 -10   9        7.50       10.19      9.04 o 
  -7  -9   9        9.33       40.95     18.59 o 
  -6  -9   9       14.87       33.10     12.23 o 
  -5  -9   9       44.28       51.07     10.50 o 
  -4  -9   9       44.70       45.54      6.47 o 
  -3  -9   9      152.16      176.23     11.59 o 
  -2  -9   9       95.68       96.97      6.09 o 
  -1  -9   9      180.00      197.07     13.53 o 
   0  -9   9      339.12      326.82     14.44 o 
   1  -9   9      243.88      241.93     11.07 o 
   2  -9   9       49.41       63.32      6.43 o 
   3  -9   9      183.25      191.15      9.44 o 
   4  -9   9        0.68       13.38      9.35 o 
   5  -9   9        4.90       16.15     13.54 o 
   6  -9   9       23.68       14.04     11.55 o 
  -7  -8   9       13.33       30.62     27.90 o 
  -6  -8   9        2.47       20.18     12.25 o 
  -5  -8   9       67.43       90.84     11.05 o 
  -4  -8   9       17.47       22.57      5.51 o 
  -3  -8   9       41.33       52.78     11.58 o 
  -2  -8   9      388.68      375.99     12.04 o 
  -1  -8   9       71.53       67.42      5.50 o 
   0  -8   9       98.51      113.39      5.84 o 
   1  -8   9      175.25      165.94      6.56 o 
   2  -8   9      189.87      200.83     10.17 o 
   3  -8   9      284.60      292.90     15.98 o 
   4  -8   9       24.78       36.50      7.04 o 
   5  -8   9       71.45       67.17      8.02 o 
   6  -8   9       45.58       36.76      9.56 o 
  -8  -7   9        0.29        7.38     12.27 o 
  -7  -7   9        1.43       16.51     17.68 o 
  -6  -7   9       28.59       19.30      7.01 o 
  -5  -7   9       12.03       20.68     10.15 o 
  -4  -7   9        4.49       16.57      6.39 o 
  -3  -7   9      582.43      587.05     14.70 o 
  -2  -7   9      297.97      317.61     12.64 o 
  -1  -7   9       58.10       46.11      5.46 o 
   0  -7   9      929.83      956.06     32.74 o 
   1  -7   9       15.53       17.35      6.46 o 
   2  -7   9       66.77       63.80      5.56 o 
   3  -7   9      395.25      374.74     18.41 o 
   4  -7   9       13.57       21.77     17.45 o 
   5  -7   9       58.40       73.41      7.17 o 
   6  -7   9       10.98       24.29     11.81 o 
   7  -7   9       14.06       34.82     15.50 o 
  -8  -6   9       13.84       18.91     13.60 o 
  -7  -6   9        5.76       13.21     15.97 o 
  -6  -6   9       49.49       66.90      7.57 o 
  -5  -6   9      219.51      225.27     11.18 o 
  -4  -6   9       27.39       28.43      4.87 o 
  -3  -6   9       67.34       47.44      4.89 o 
  -2  -6   9      283.50      271.59     11.23 o 
  -1  -6   9      199.19      239.29     15.65 o 
   0  -6   9      139.93      148.67      8.88 o 
   1  -6   9      260.75      234.02      9.52 o 
   2  -6   9      160.86      162.53     12.63 o 
   3  -6   9      167.34      174.59      7.97 o 
   4  -6   9        3.81       12.32      7.21 o 
   5  -6   9      164.75      195.51     21.49 o 
   6  -6   9       48.41       60.73     11.64 o 
   7  -6   9       17.33        9.82     35.37 o 
  -8  -5   9        0.11        8.13     14.69 o 
  -7  -5   9        7.14       12.61      8.28 o 
  -6  -5   9       72.38       62.93      6.54 o 
  -5  -5   9       22.96       35.26      8.24 o 
  -4  -5   9       61.19       60.57      5.59 o 
  -3  -5   9      333.12      348.66     10.83 o 
  -2  -5   9      184.72      187.76      8.34 o 
  -1  -5   9      208.32      199.98     15.28 o 
   0  -5   9     1285.72     1232.05     40.55 o 
   1  -5   9      183.13      198.83     11.16 o 
   2  -5   9      221.65      217.04      9.01 o 
   3  -5   9      324.23      305.50      9.72 o 
   4  -5   9        2.98       18.37      5.61 o 
   5  -5   9       60.35       58.65      7.25 o 
   6  -5   9        4.41       32.21     14.92 o 
   7  -5   9        6.75       20.04     34.97 o 
  -9  -4   9       16.46        0.00  39296.60 o 
  -8  -4   9       14.20       25.84     21.56 o 
  -7  -4   9        8.92       12.92      7.51 o 
  -6  -4   9       49.96       51.47      7.59 o 
  -5  -4   9      157.36      151.18      8.13 o 
  -4  -4   9      103.34      125.44     10.33 o 
  -3  -4   9       56.39       62.60      4.54 o 
  -2  -4   9      407.30      393.86     16.08 o 
  -1  -4   9      185.29      189.42      5.58 o 
   0  -4   9       15.14       12.78      4.42 o 
   1  -4   9       78.68       82.51      4.83 o 
   2  -4   9      625.78      635.82     13.41 o 
   3  -4   9      129.54      132.01      6.24 o 
   4  -4   9      109.98       99.81      7.40 o 
   5  -4   9       50.12       56.26      5.77 o 
   6  -4   9       63.01       56.06      7.22 o 
   7  -4   9       14.03       60.79     23.62 o 
   8  -4   9        4.95       15.74     28.29 o 
  -9  -3   9       18.67       11.64      6.77 o 
  -8  -3   9       77.36       39.77     16.32 o 
  -7  -3   9       34.55       42.50      8.50 o 
  -6  -3   9       18.55       28.06      5.00 o 
  -5  -3   9      148.07      124.75      6.34 o 
  -4  -3   9       77.63       61.93      7.56 o 
  -3  -3   9      322.65      301.77      7.65 o 
  -2  -3   9      155.71      147.14      3.62 o 
  -1  -3   9      271.23      283.92      8.80 o 
   0  -3   9      777.96      769.01     15.57 o 
   1  -3   9      348.77      321.78      9.46 o 
   2  -3   9      146.23      139.87      4.38 o 
   3  -3   9       91.03       85.06      5.80 o 
   4  -3   9       10.10       17.25      4.40 o 
   5  -3   9       68.39       66.58      5.39 o 
   6  -3   9       15.72       31.95      8.80 o 
   7  -3   9       39.28       31.20      9.61 o 
   8  -3   9       21.16       37.08     18.20 o 
  -9  -2   9       36.89        3.44  19648.30 o 
  -8  -2   9       12.71        8.13      7.02 o 
  -7  -2   9       10.58       31.41     19.26 o 
  -6  -2   9       25.96       31.09      4.65 o 
  -5  -2   9       61.31       58.83      5.02 o 
  -4  -2   9       57.75       57.19      4.97 o 
  -3  -2   9       57.29       55.39      3.42 o 
  -2  -2   9      104.97      113.61      4.24 o 
  -1  -2   9      457.18      447.56     10.72 o 
   0  -2   9      192.34      195.37      5.73 o 
   1  -2   9      150.20      144.51      4.97 o 
   2  -2   9        6.53       17.44      4.45 o 
   3  -2   9       99.73       94.63      4.94 o 
   4  -2   9      305.20      316.83      6.64 o 
   5  -2   9       26.94       21.89      4.52 o 
   6  -2   9       52.09       45.74      8.21 o 
   7  -2   9       25.97       47.41     12.91 o 
   8  -2   9        0.51        3.96     36.94 o 
  -9  -1   9        3.98        0.79     11.00 o 
  -8  -1   9        7.90       19.24     21.22 o 
  -7  -1   9       98.47      111.83     12.31 o 
  -6  -1   9       24.58       22.49      6.39 o 
  -5  -1   9      211.70      214.82      6.66 o 
  -4  -1   9      285.05      268.56      6.79 o 
  -3  -1   9      307.44      301.72      8.87 o 
  -2  -1   9      635.84      637.29     16.58 o 
  -1  -1   9     1392.25     1402.55     31.63 o 
   0  -1   9       21.51       24.09      3.37 o 
   1  -1   9      609.76      587.88     10.82 o 
   2  -1   9     1635.34     1636.15     28.90 o 
   3  -1   9      128.98      138.12      5.64 o 
   4  -1   9       47.39       42.39      4.36 o 
   5  -1   9       76.94       88.52      5.40 o 
   6  -1   9       47.22       41.13      6.07 o 
   7  -1   9       29.05       36.84     12.28 o 
   8  -1   9        4.18        9.10     10.88 o 
  -9   0   9        1.01        3.54     10.22 o 
  -8   0   9        4.34       11.06      8.04 o 
  -7   0   9       72.29       80.07     10.55 o 
  -6   0   9       13.43       21.88      7.39 o 
  -5   0   9        0.21       13.24      4.63 o 
  -4   0   9      510.27      537.13      8.25 o 
  -3   0   9       43.35       38.85      3.22 o 
  -2   0   9      150.80      143.47      4.02 o 
  -1   0   9      586.23      554.70     13.19 o 
   0   0   9        6.48       11.37      4.72 o 
   1   0   9     1391.35     1402.69     33.49 o 
   2   0   9      430.70      425.48     10.96 o 
   3   0   9      287.04      258.43      7.04 o 
   4   0   9      749.99      755.11     13.67 o 
   5   0   9        5.31       11.37      5.93 o 
   6   0   9       13.75       25.58      6.51 o 
   7   0   9      199.14      201.09     10.15 o 
   8   0   9        0.53        8.66     21.61 o 
  -9   1   9        1.83        6.16  22687.90 o 
  -8   1   9        6.57        0.41      9.82 o 
  -7   1   9      101.31       96.30     11.56 o 
  -6   1   9       23.51       23.28      5.21 o 
  -5   1   9      242.98      262.22     10.05 o 
  -4   1   9      298.29      294.47      8.42 o 
  -3   1   9      305.62      294.19      9.85 o 
  -2   1   9      638.88      625.83      8.74 o 
  -1   1   9     1362.46     1375.19     18.49 o 
   0   1   9       15.79       17.34      2.67 o 
   1   1   9      467.27      433.18     10.79 o 
   2   1   9     1681.79     1730.08     33.26 o 
   3   1   9      114.86      111.62      4.89 o 
   4   1   9       55.36       60.65      4.49 o 
   5   1   9       81.12       76.21      5.49 o 
   6   1   9       34.95       25.03      8.06 o 
   7   1   9       27.71       28.43      8.04 o 
   8   1   9        2.59       12.58     21.67 o 
  -9   2   9       33.88       11.36     15.37 o 
  -8   2   9       13.86       18.90     23.89 o 
  -7   2   9        5.41       12.33      9.37 o 
  -6   2   9       19.54       19.63      4.82 o 
  -5   2   9       87.78       89.98      5.00 o 
  -4   2   9       81.35       77.85      6.93 o 
  -3   2   9       33.95       35.31      3.25 o 
  -2   2   9       94.53       94.85      3.06 o 
  -1   2   9      424.43      393.57      8.02 o 
   0   2   9      213.56      208.66      5.37 o 
   1   2   9      120.43      117.39      5.07 o 
   2   2   9        6.98       16.41      6.98 o 
   3   2   9      142.96      137.17      6.35 o 
   4   2   9      274.67      276.45      7.40 o 
   5   2   9       18.34       14.86      5.24 o 
   6   2   9       42.79       33.21      8.44 o 
   7   2   9       20.15       18.99     14.75 o 
   8   2   9        0.19       26.34     15.27 o 
  -9   3   9       15.63       10.91      7.41 o 
  -8   3   9       87.63       25.43     21.42 o 
  -7   3   9       35.57       44.45      8.13 o 
  -6   3   9       13.64       15.68      4.31 o 
  -5   3   9      163.91      174.67      5.30 o 
  -4   3   9       86.21       76.15      4.45 o 
  -3   3   9      334.98      333.79     12.90 o 
  -2   3   9      155.66      156.52      3.89 o 
  -1   3   9      317.54      338.79     11.00 o 
   0   3   9      914.82      894.54     23.13 o 
   1   3   9      351.89      311.96     16.63 o 
   2   3   9      134.35      130.12      7.33 o 
   3   3   9       67.79       49.20      8.01 o 
   4   3   9        9.39        6.54      4.94 o 
   5   3   9       68.99       62.72      6.11 o 
   6   3   9       15.88       25.85     13.18 o 
   7   3   9       34.61       31.07     10.29 o 
   8   3   9       13.38       23.36     17.27 o 
  -9   4   9       17.43        3.54     26.72 o 
  -8   4   9        7.95        4.71     12.08 o 
  -7   4   9        4.88       14.51     10.66 o 
  -6   4   9       64.70       63.58      5.26 o 
  -5   4   9      132.41      124.04      5.08 o 
  -4   4   9       74.00       75.89      4.81 o 
  -3   4   9       66.06       70.60      4.03 o 
  -2   4   9      364.19      338.68      7.98 o 
  -1   4   9      210.76      195.98      8.35 o 
   0   4   9        9.25       16.99      4.63 o 
   1   4   9       58.01       58.02      5.34 o 
   2   4   9      632.58      663.96     32.05 o 
   3   4   9      140.88      141.51      6.70 o 
   4   4   9       95.89      124.73      7.38 o 
   5   4   9       65.07       67.52      6.13 o 
   6   4   9       76.54       96.08     20.30 o 
   7   4   9       11.70        9.11     22.01 o 
   8   4   9        4.02       15.00     12.02 o 
  -8   5   9        0.47       16.08     10.72 o 
  -7   5   9        6.74       15.19  22687.90 o 
  -6   5   9       63.04       66.90      6.99 o 
  -5   5   9       27.17       26.47      5.47 o 
  -4   5   9       60.16       57.45      4.77 o 
  -3   5   9      300.90      306.99     11.61 o 
  -2   5   9      160.76      163.78     11.25 o 
  -1   5   9      206.05      189.41     11.48 o 
   0   5   9     1184.87     1099.41     57.95 o 
   1   5   9      206.37      208.62     10.56 o 
   2   5   9      239.85      239.55     19.40 o 
   3   5   9      270.23      264.62     17.20 o 
   4   5   9        3.18       37.09      8.95 o 
   5   5   9       61.89       64.78      8.74 o 
   6   5   9        3.89       32.31     11.48 o 
   7   5   9        6.64        8.82      8.60 o 
  -8   6   9       13.22        3.15      7.86 o 
  -7   6   9        5.55       14.15     15.33 o 
  -6   6   9       38.21       45.92      7.56 o 
  -5   6   9      213.98      210.82      8.87 o 
  -4   6   9       21.65       26.94      5.08 o 
  -3   6   9       62.57       63.91      6.72 o 
  -2   6   9      283.33      264.29     16.63 o 
  -1   6   9      188.40      216.65     23.36 o 
   0   6   9      144.16      156.31      9.15 o 
   1   6   9      257.02      207.18     16.42 o 
   2   6   9      187.86      182.26      8.81 o 
   3   6   9      129.75      155.98      9.82 o 
   4   6   9        3.54       22.28     10.64 o 
   5   6   9      131.60      113.97      7.31 o 
   6   6   9       33.40       68.56     39.69 o 
   7   6   9       18.04       39.91     16.30 o 
  -8   7   9        0.87        3.93     27.11 o 
  -7   7   9        2.13        9.16     13.65 o 
  -6   7   9       25.78       33.53      7.55 o 
  -5   7   9       10.24       37.17      9.01 o 
  -4   7   9        3.67       19.81      8.59 o 
  -3   7   9      638.17      581.84     20.03 o 
  -2   7   9      295.00      301.24     22.21 o 
  -1   7   9       45.04       46.93     14.01 o 
   0   7   9      907.60      923.39     51.33 o 
   1   7   9        3.76       15.92     12.66 o 
   2   7   9       72.86       71.97      8.22 o 
   3   7   9      403.83      429.29     26.94 o 
   4   7   9       12.67       29.84     16.12 o 
   5   7   9       64.54       60.08      8.09 o 
   6   7   9       12.47       25.92      7.70 o 
   7   7   9        9.86       32.44     18.31 o 
  -7   8   9       15.42       33.38     34.97 o 
  -6   8   9        4.26       25.05     11.03 o 
  -5   8   9       69.29       70.37     12.36 o 
  -4   8   9       19.70       28.85      5.75 o 
  -3   8   9       42.81       36.81     12.67 o 
  -2   8   9      391.24      415.32     32.83 o 
  -1   8   9      102.34       99.17     13.29 o 
   0   8   9       96.07       93.57      7.76 o 
   1   8   9      178.80      183.27     12.39 o 
   2   8   9      196.19      244.82     20.28 o 
   3   8   9      270.77      278.98     11.35 o 
   4   8   9       42.29       67.24      8.27 o 
   5   8   9       86.51       84.02     17.83 o 
   6   8   9       36.31       29.38     12.43 o 
  -7   9   9        8.46       16.12     11.79 o 
  -6   9   9       22.27       32.90     10.58 o 
  -5   9   9       35.82       60.74     12.37 o 
  -4   9   9       31.60       28.19      7.83 o 
  -3   9   9      167.47      156.61      9.63 o 
  -2   9   9       88.98       90.35      7.50 o 
  -1   9   9      159.51      174.57     11.28 o 
   0   9   9      379.40      373.05     17.71 o 
   1   9   9      237.51      280.19     25.62 o 
   2   9   9       49.96       39.51      9.57 o 
   3   9   9      185.17      183.47      9.83 o 
   4   9   9        2.39       62.71     11.19 o 
   5   9   9        2.70       40.79     24.36 o 
   6   9   9       26.30        7.65      9.77 o 
  -6  10   9       18.24       33.46     10.66 o 
  -5  10   9       50.44       62.46     13.30 o 
  -4  10   9      103.83      111.23      8.32 o 
  -3  10   9        6.42       25.20      9.68 o 
  -2  10   9      102.81      121.05      9.51 o 
  -1  10   9       85.80       72.26      9.36 o 
   0  10   9       16.07       24.42     10.36 o 
   1  10   9      303.30      297.91     13.02 o 
   2  10   9        8.63       30.51     11.47 o 
   3  10   9       36.16       32.81     10.24 o 
   4  10   9       86.82       93.89     12.10 o 
   5  10   9        8.66       20.77     14.56 o 
  -6  11   9       14.37        5.11      7.50 o 
  -5  11   9        0.17       14.94     12.78 o 
  -4  11   9       29.07       27.37      9.04 o 
  -3  11   9        8.12       33.24     10.11 o 
  -2  11   9      112.32      112.99     10.22 o 
  -1  11   9      224.59      238.49     16.82 o 
   0  11   9       18.84       41.29     13.24 o 
   1  11   9      107.51      115.42     15.16 o 
   2  11   9       65.64       73.24     14.10 o 
   3  11   9       45.68       44.05     19.55 o 
   4  11   9        5.87       75.77     26.68 o 
   5  11   9        3.12       31.44     14.17 o 
  -5  12   9       14.88       29.44      9.43 o 
  -4  12   9       83.56       89.66     21.84 o 
  -3  12   9       83.62       67.21     17.05 o 
  -2  12   9       44.11       48.97     11.16 o 
  -1  12   9       44.74       52.45     19.16 o 
   0  12   9        7.43       28.45     14.21 o 
   1  12   9      143.10      134.34     12.23 o 
   2  12   9        5.39       25.13     19.45 o 
   3  12   9        9.03       36.10     30.01 o 
   4  12   9       93.62      164.12     31.42 o 
  -3  13   9        7.45       10.61     16.67 o 
  -2  13   9      163.63      153.27     26.09 o 
  -1  13   9       75.57       92.99     20.36 o 
   0  13   9        3.23       11.69     14.64 o 
   1  13   9       46.47       45.71     14.30 o 
   2  13   9       79.66       54.99     13.32 o 
  -2 -13  10        2.79        2.38      6.28 o 
  -1 -13  10        6.80        4.10      6.07 o 
   0 -13  10       71.73       85.33     19.34 o 
   1 -13  10       48.60       49.91     17.78 o 
  -4 -12  10       13.12       16.11     15.84 o 
  -3 -12  10       21.16       26.36      9.03 o 
  -2 -12  10       25.06       31.73     10.61 o 
  -1 -12  10        8.15       61.18     61.49 o 
   0 -12  10       19.24      175.65    105.45 o 
   1 -12  10       40.45       33.40      8.12 o 
   2 -12  10        4.95       37.19     10.22 o 
   3 -12  10       82.84       99.33     13.88 o 
  -5 -11  10        2.57       15.84     17.09 o 
  -4 -11  10        6.07       36.83     10.04 o 
  -3 -11  10       46.41       79.16     16.22 o 
  -2 -11  10       23.50       36.04      8.96 o 
  -1 -11  10       16.10       17.96     11.92 o 
   0 -11  10       86.64      105.97      9.26 o 
   1 -11  10       30.71       37.81     10.55 o 
   2 -11  10       50.88       59.41     11.48 o 
   3 -11  10       65.22       53.52     11.08 o 
   4 -11  10       22.08       38.40     13.02 o 
  -6 -10  10        0.49       24.36  27786.89 o 
  -5 -10  10       61.25       68.77     11.36 o 
  -4 -10  10       11.55       13.20      9.04 o 
  -3 -10  10       47.57       63.51      9.69 o 
  -2 -10  10       93.62       91.31      8.35 o 
  -1 -10  10        5.72       11.74     16.32 o 
   0 -10  10      141.97      163.95     14.85 o 
   1 -10  10       50.38       69.90     10.94 o 
   2 -10  10        2.63       16.62     15.72 o 
   3 -10  10       39.96       31.66     10.59 o 
   4 -10  10       34.86       22.44     12.92 o 
   5 -10  10       19.47       18.08     14.17 o 
  -6  -9  10        5.05       11.85     18.65 o 
  -5  -9  10        0.83       22.87      9.61 o 
  -4  -9  10       15.24       15.53      7.23 o 
  -3  -9  10       71.92       77.96     10.14 o 
  -2  -9  10       11.36       36.52     12.71 o 
  -1  -9  10      162.48      158.15      8.98 o 
   0  -9  10      165.02      152.46      8.77 o 
   1  -9  10       39.38       45.30      8.08 o 
   2  -9  10      196.18      221.98      8.30 o 
   3  -9  10       99.29       79.03      8.61 o 
   4  -9  10       64.71       77.32      9.35 o 
   5  -9  10      143.45      136.16     20.45 o 
  -7  -8  10       15.33      148.93     62.87 o 
  -6  -8  10       18.88       11.20      7.60 o 
  -5  -8  10        4.97       16.54      9.65 o 
  -4  -8  10       37.88       30.25      5.47 o 
  -3  -8  10       77.05       79.92      8.97 o 
  -2  -8  10       46.91       52.34      6.62 o 
  -1  -8  10       58.14       48.51      6.40 o 
   0  -8  10      218.73      213.38      8.83 o 
   1  -8  10       82.63       93.20      7.81 o 
   2  -8  10       18.02       31.67      7.10 o 
   3  -8  10       85.57       94.26     10.01 o 
   4  -8  10       25.60       36.88      7.53 o 
   5  -8  10       23.19       36.25      9.10 o 
   6  -8  10       14.89        3.95     25.54 o 
  -7  -7  10        1.35        8.06     10.01 o 
  -6  -7  10       19.31       12.66      7.31 o 
  -5  -7  10        2.13       13.32      8.50 o 
  -4  -7  10       51.04       34.84     10.81 o 
  -3  -7  10       85.42       88.17      5.71 o 
  -2  -7  10       32.52       38.22      5.73 o 
  -1  -7  10      352.21      390.22     12.87 o 
   0  -7  10       24.97       33.45      6.17 o 
   1  -7  10       82.23       82.49      7.07 o 
   2  -7  10      532.63      526.36     29.52 o 
   3  -7  10       62.86       63.37      8.38 o 
   4  -7  10       18.18       21.12      7.27 o 
   5  -7  10       98.39       77.49      9.89 o 
   6  -7  10       25.49       53.41     31.44 o 
  -8  -6  10        1.42        2.17      6.12 o 
  -7  -6  10        5.97        5.05      3.71 o 
  -6  -6  10       12.37       14.86      7.64 o 
  -5  -6  10       41.57       56.34      7.27 o 
  -4  -6  10      163.71      148.65     10.81 o 
  -3  -6  10      153.56      151.01     10.13 o 
  -2  -6  10       46.12       46.93      5.98 o 
  -1  -6  10      145.51      123.25      5.82 o 
   0  -6  10      177.85      174.46      6.15 o 
   1  -6  10       14.93       24.72      6.07 o 
   2  -6  10       18.31       14.28      6.38 o 
   3  -6  10        4.15        8.54      6.53 o 
   4  -6  10      135.41      133.83      7.97 o 
   5  -6  10       14.39       27.70     10.10 o 
   6  -6  10        0.92       62.12     18.29 o 
   7  -6  10       15.74       32.59     34.58 o 
  -8  -5  10       10.22       12.59      9.92 o 
  -7  -5  10        7.83       20.99     14.42 o 
  -6  -5  10       33.97       44.02     24.80 o 
  -5  -5  10       19.33       55.13      7.59 o 
  -4  -5  10       39.36       31.30      4.22 o 
  -3  -5  10       42.47       43.34     10.46 o 
  -2  -5  10      221.39      236.54     10.05 o 
  -1  -5  10      422.66      434.04     19.12 o 
   0  -5  10        1.66        7.16     11.91 o 
   1  -5  10      432.96      429.63     16.35 o 
   2  -5  10      578.92      613.96     24.26 o 
   3  -5  10      105.87       94.70      5.98 o 
   4  -5  10       65.74       76.03      7.17 o 
   5  -5  10       77.57       75.66      7.32 o 
   6  -5  10       11.91       29.24     12.34 o 
   7  -5  10        5.43        9.48     34.58 o 
  -8  -4  10       52.26       49.13     14.73 o 
  -7  -4  10       21.90       19.04     10.95 o 
  -6  -4  10       12.02       10.83      6.29 o 
  -5  -4  10       50.71       32.10      6.03 o 
  -4  -4  10      158.31      167.27      8.87 o 
  -3  -4  10      258.83      243.57     12.56 o 
  -2  -4  10      125.66      125.23      7.93 o 
  -1  -4  10      121.24       99.74      7.22 o 
   0  -4  10       73.55       73.46      6.07 o 
   1  -4  10     1008.44      994.44     32.04 o 
   2  -4  10        0.39       11.78      6.72 o 
   3  -4  10       89.93       85.74      3.89 o 
   4  -4  10      104.78      108.58      8.59 o 
   5  -4  10       40.29       32.01      5.29 o 
   6  -4  10       27.07       21.72      8.66 o 
   7  -4  10       38.07       19.64      9.11 o 
  -8  -3  10       29.05        4.29      7.63 o 
  -7  -3  10       45.64       21.16     14.18 o 
  -6  -3  10       70.22       52.18      5.61 o 
  -5  -3  10        7.75       16.52     10.82 o 
  -4  -3  10      332.51      320.65     17.53 o 
  -3  -3  10       66.73       74.23      4.82 o 
  -2  -3  10       33.50       48.87      6.04 o 
  -1  -3  10      594.00      646.88     20.61 o 
   0  -3  10      657.52      714.36     26.06 o 
   1  -3  10      423.33      445.57      7.60 o 
   2  -3  10      448.61      447.68      7.35 o 
   3  -3  10      165.30      156.66      6.29 o 
   4  -3  10      105.65       98.30      5.31 o 
   5  -3  10      152.93      142.23      6.83 o 
   6  -3  10       24.94       22.63      8.65 o 
   7  -3  10       13.23        6.92     10.24 o 
  -9  -2  10       17.04       16.50  39296.60 o 
  -8  -2  10       14.14        7.72      5.87 o 
  -7  -2  10       21.21       16.11     15.33 o 
  -6  -2  10       24.16       24.31      5.93 o 
  -5  -2  10       38.61       42.27      6.30 o 
  -4  -2  10       23.72       16.91      4.61 o 
  -3  -2  10       77.19       80.86      8.43 o 
  -2  -2  10      518.71      530.05     10.08 o 
  -1  -2  10      194.58      189.47      6.03 o 
   0  -2  10      414.99      382.07      6.19 o 
   1  -2  10      154.32      130.92      4.64 o 
   2  -2  10       42.87       52.61      3.68 o 
   3  -2  10      138.18      138.79      4.70 o 
   4  -2  10      113.20      109.87      5.21 o 
   5  -2  10       40.17       51.52      6.63 o 
   6  -2  10       38.22       22.03      6.58 o 
   7  -2  10        2.21        9.03     27.79 o 
  -9  -1  10        1.87        3.54  27786.89 o 
  -8  -1  10       20.32       16.58      6.66 o 
  -7  -1  10       46.49       47.93     10.75 o 
  -6  -1  10       13.74        4.74      7.21 o 
  -5  -1  10       40.10       50.01      6.50 o 
  -4  -1  10       60.45       54.34      4.23 o 
  -3  -1  10      195.83      208.99      5.56 o 
  -2  -1  10      281.88      287.52     10.10 o 
  -1  -1  10       51.22       55.60      3.84 o 
   0  -1  10      928.18      963.98     14.25 o 
   1  -1  10      652.24      682.31     10.09 o 
   2  -1  10      740.95      736.47     10.61 o 
   3  -1  10      345.03      339.65      7.16 o 
   4  -1  10      227.34      215.95      8.32 o 
   5  -1  10       12.36       10.53      5.20 o 
   6  -1  10        4.28       17.10      8.25 o 
   7  -1  10        6.56       15.90     19.36 o 
   8  -1  10       27.35       20.17  22687.90 o 
  -9   0  10        3.37        4.85  22687.90 o 
  -8   0  10       16.82        5.31      9.06 o 
  -7   0  10       41.43       52.93     10.16 o 
  -6   0  10       18.92       25.97      7.20 o 
  -5   0  10      170.78      172.12      6.75 o 
  -4   0  10      150.18      132.59      4.54 o 
  -3   0  10       37.53       42.90      5.04 o 
  -2   0  10     1445.68     1391.29     31.94 o 
  -1   0  10      145.61      158.00      4.27 o 
   0   0  10       39.70       43.65      4.01 o 
   1   0  10      585.33      553.95     15.28 o 
   2   0  10       14.22       22.61      4.18 o 
   3   0  10      440.27      487.37      9.15 o 
   4   0  10        6.92       12.64      6.08 o 
   5   0  10        9.04       16.73      9.83 o 
   6   0  10      138.28      140.55     10.28 o 
   7   0  10       19.71       41.85     21.03 o 
   8   0  10        0.18       17.81  22687.90 o 
  -9   1  10        2.22        1.18  27786.89 o 
  -8   1  10       18.69       12.22      7.89 o 
  -7   1  10       37.62       34.23     12.86 o 
  -6   1  10       11.54       22.05      6.71 o 
  -5   1  10       46.56       54.22      5.53 o 
  -4   1  10       80.57       70.29      3.72 o 
  -3   1  10      191.08      208.68      5.69 o 
  -2   1  10      248.96      245.53      6.48 o 
  -1   1  10       29.22       34.74      2.91 o 
   0   1  10      869.17      878.60     12.55 o 
   1   1  10      665.07      685.79     22.06 o 
   2   1  10      691.82      720.81     19.54 o 
   3   1  10      347.69      335.91      8.32 o 
   4   1  10      243.66      238.57      6.18 o 
   5   1  10       11.02       29.88      9.40 o 
   6   1  10        9.15       32.76     10.60 o 
   7   1  10        2.80        6.26     13.37 o 
   8   1  10       21.50       53.03     24.73 o 
  -9   2  10       17.33        3.22      8.75 o 
  -8   2  10       16.06       15.32     15.33 o 
  -7   2  10       25.39       37.89     10.35 o 
  -6   2  10       28.23       36.41      5.70 o 
  -5   2  10       24.47       27.39      5.14 o 
  -4   2  10       36.99       39.28      3.96 o 
  -3   2  10       62.18       74.25      8.26 o 
  -2   2  10      590.02      586.01      8.71 o 
  -1   2  10      167.35      158.76      6.01 o 
   0   2  10      374.75      349.58      7.37 o 
   1   2  10      259.78      219.95     10.90 o 
   2   2  10       45.91       66.08      7.02 o 
   3   2  10      117.92      126.46      6.50 o 
   4   2  10      110.91      111.54      6.12 o 
   5   2  10       34.82       40.19      6.11 o 
   6   2  10       36.23       28.92      9.28 o 
   7   2  10        2.34       11.03     18.62 o 
  -8   3  10       34.56       19.08     11.01 o 
  -7   3  10       48.36       63.74     13.73 o 
  -6   3  10       60.27       45.94      5.30 o 
  -5   3  10       11.41       17.23      4.42 o 
  -4   3  10      362.62      337.72      9.31 o 
  -3   3  10       61.94       70.41      5.26 o 
  -2   3  10       45.46       55.20      5.64 o 
  -1   3  10      593.79      624.25     15.43 o 
   0   3  10      724.51      736.89     23.27 o 
   1   3  10      380.12      374.22     19.22 o 
   2   3  10      470.71      474.64     17.82 o 
   3   3  10      159.09      158.87      6.91 o 
   4   3  10      112.85       92.91      7.03 o 
   5   3  10      141.36      144.06      8.30 o 
   6   3  10       29.00       38.06      9.07 o 
   7   3  10       13.77       41.66     13.96 o 
  -8   4  10       45.21       12.21     14.15 o 
  -7   4  10       23.49       35.32     12.86 o 
  -6   4  10       18.70       18.84      5.70 o 
  -5   4  10       48.66       45.07      5.23 o 
  -4   4  10      204.57      217.34      8.47 o 
  -3   4  10      255.36      244.51     14.16 o 
  -2   4  10      111.35      115.97      6.26 o 
  -1   4  10      114.53       97.12      5.91 o 
   0   4  10       81.08       89.16      5.12 o 
   1   4  10      952.42      874.36     38.73 o 
   2   4  10        0.61       25.35      8.23 o 
   3   4  10       97.45      104.66      6.08 o 
   4   4  10      114.30      111.91      6.85 o 
   5   4  10       43.91       39.00      6.29 o 
   6   4  10       29.85       40.14     11.42 o 
   7   4  10       41.04       23.06     12.41 o 
  -8   5  10       12.09       10.76     12.15 o 
  -7   5  10       10.20       20.60     11.23 o 
  -6   5  10       44.04       47.46      9.30 o 
  -5   5  10       16.88       40.53      7.23 o 
  -4   5  10       44.71       66.24      5.75 o 
  -3   5  10       47.94       42.24      5.00 o 
  -2   5  10      208.25      223.97     12.90 o 
  -1   5  10      416.72      426.44     19.22 o 
   0   5  10        1.06       13.98      5.55 o 
   1   5  10      429.60      403.68     28.94 o 
   2   5  10      527.40      542.27     22.17 o 
   3   5  10      107.49      111.99      7.78 o 
   4   5  10       70.75       94.60      9.05 o 
   5   5  10       81.94       90.08      7.42 o 
   6   5  10        7.96       33.77     10.02 o 
   7   5  10        4.21       18.92     18.60 o 
  -8   6  10        1.97       19.63     34.97 o 
  -7   6  10        4.91       20.28     12.70 o 
  -6   6  10       16.87        9.95      8.74 o 
  -5   6  10       37.09       14.70      6.19 o 
  -4   6  10      135.73      118.82      5.88 o 
  -3   6  10      130.81      104.13      6.52 o 
  -2   6  10       47.50       45.37     11.51 o 
  -1   6  10      145.48      106.17     13.03 o 
   0   6  10      196.30      185.70     16.31 o 
   1   6  10       34.19       40.02     11.57 o 
   2   6  10       21.14       21.13      8.79 o 
   3   6  10        1.03       41.51     10.75 o 
   4   6  10      133.21      129.71     12.92 o 
   5   6  10       17.36       19.79      8.79 o 
   6   6  10        0.86       34.88     13.86 o 
   7   6  10       29.66       27.70      9.39 o 
  -7   7  10        1.18       27.95     17.89 o 
  -6   7  10       22.78       18.80      9.15 o 
  -5   7  10        2.97        9.43  16042.77 o 
  -4   7  10       45.90       51.88      8.04 o 
  -3   7  10       75.28       49.53      6.60 o 
  -2   7  10       30.25       53.84      9.99 o 
  -1   7  10      324.75      310.54     19.84 o 
   0   7  10       30.58       41.43     11.45 o 
   1   7  10       79.99       54.49      7.59 o 
   2   7  10      532.02      542.41     27.95 o 
   3   7  10       70.99       55.64     17.52 o 
   4   7  10       18.47       34.29     12.10 o 
   5   7  10       99.66       72.74     10.18 o 
   6   7  10       28.05       46.15     21.41 o 
  -7   8  10       16.89       47.09     73.48 o 
  -6   8  10       15.62       47.60     21.26 o 
  -5   8  10        6.12       12.61     12.94 o 
  -4   8  10       55.20       65.42      7.62 o 
  -3   8  10       78.56       64.13      8.08 o 
  -2   8  10       51.38       50.33     12.04 o 
  -1   8  10       62.17       50.37      9.35 o 
   0   8  10      228.51      196.17     21.16 o 
   1   8  10       75.60       80.11     10.64 o 
   2   8  10       13.99       18.84     14.31 o 
   3   8  10      105.15      105.71      9.51 o 
   4   8  10       48.11       32.78      9.85 o 
   5   8  10       28.87       52.09     14.09 o 
   6   8  10       19.01       18.97     16.68 o 
  -6   9  10        3.86       27.91     16.39 o 
  -5   9  10        0.92       45.85     19.88 o 
  -4   9  10       18.67       27.98      9.34 o 
  -3   9  10       75.20       78.86      8.19 o 
  -2   9  10        9.91       35.20     11.33 o 
  -1   9  10      171.77      144.40      9.52 o 
   0   9  10      147.99      157.83     10.70 o 
   1   9  10       38.62       67.72     14.84 o 
   2   9  10      197.04      216.93     12.51 o 
   3   9  10      112.51      107.64     10.37 o 
   4   9  10       71.19       98.30     14.87 o 
   5   9  10      146.35      168.88     13.07 o 
  -6  10  10        1.59       11.00      7.22 o 
  -5  10  10       66.22       36.13     13.79 o 
  -4  10  10       14.52       42.29     12.72 o 
  -3  10  10       39.60       49.02      9.56 o 
  -2  10  10      101.92      102.11      8.22 o 
  -1  10  10        6.31       11.60     10.37 o 
   0  10  10      108.74      105.90     10.52 o 
   1  10  10       35.55       31.51     10.57 o 
   2  10  10        4.14       27.16     25.01 o 
   3  10  10       40.63       29.96     11.41 o 
   4  10  10       28.71       26.74     11.93 o 
   5  10  10       12.96       82.13     24.17 o 
  -5  11  10        1.88       64.02     21.12 o 
  -4  11  10        4.19       15.64     12.36 o 
  -3  11  10       41.67       35.47     11.32 o 
  -2  11  10       23.38       37.14     12.44 o 
  -1  11  10       11.93       11.25     10.15 o 
   0  11  10      124.31      167.34     12.68 o 
   1  11  10       28.89       50.63     12.12 o 
   2  11  10       45.57       27.36     14.78 o 
   3  11  10       49.42       41.79     15.03 o 
   4  11  10       17.37       32.24     17.06 o 
  -4  12  10       12.59        5.25     13.33 o 
  -3  12  10       14.99       12.60      7.07 o 
  -2  12  10       44.21       36.21      9.45 o 
  -1  12  10        7.46      133.37    111.30 o 
   0  12  10       20.42       31.76     14.83 o 
   1  12  10       44.95       41.00     14.56 o 
   2  12  10        5.20       57.54     20.27 o 
   3  12  10       88.57      117.62     15.76 o 
  -2  13  10        0.16       20.04  27786.89 o 
  -1  13  10        5.28       29.33      9.55 o 
   0  13  10       63.40       38.03     12.55 o 
   1  13  10       41.20       30.65     21.95 o 
  -3 -12  11       35.72       18.51     10.58 o 
  -2 -12  11        2.58       34.08     15.79 o 
  -1 -12  11       14.35       28.10     10.08 o 
   0 -12  11       88.66       54.75     19.43 o 
   1 -12  11        4.79       20.80      9.58 o 
  -4 -11  11       31.99       27.72     10.31 o 
  -3 -11  11       24.92       13.17     11.94 o 
  -2 -11  11       34.77       26.53      8.99 o 
  -1 -11  11       50.91       42.42      9.76 o 
   0 -11  11        3.63       24.04     18.10 o 
   1 -11  11       14.93       23.28     16.83 o 
   2 -11  11       47.99       68.26     11.93 o 
   3 -11  11       35.03       32.32     12.37 o 
  -5 -10  11        6.46       15.33     13.71 o 
  -4 -10  11       14.86       22.77     11.62 o 
  -3 -10  11       28.13       39.39     11.24 o 
  -2 -10  11       20.15       28.72      9.71 o 
  -1 -10  11       63.79       69.52      8.38 o 
   0 -10  11      118.22      119.62      9.14 o 
   1 -10  11       22.74       34.84      9.40 o 
   2 -10  11        0.73       17.44     16.05 o 
   3 -10  11       44.25       72.17     11.16 o 
   4 -10  11       10.40       22.40      9.26 o 
  -6  -9  11       19.90       23.57     21.40 o 
  -5  -9  11        6.98       15.05      9.88 o 
  -4  -9  11       75.61       55.38      9.47 o 
  -3  -9  11       59.01       70.63     11.35 o 
  -2  -9  11        5.74       37.41      8.17 o 
  -1  -9  11       53.36       57.18      7.30 o 
   0  -9  11        2.27       31.10      8.81 o 
   1  -9  11       96.18      124.91     12.45 o 
   2  -9  11      174.57      180.28     10.27 o 
   3  -9  11       11.56       32.85     10.40 o 
   4  -9  11      114.98      106.55     14.46 o 
   5  -9  11       16.71       23.96     19.45 o 
  -6  -8  11        5.84       21.60     15.16 o 
  -5  -8  11       23.20       19.43     11.49 o 
  -4  -8  11       21.68       16.58      7.62 o 
  -3  -8  11       31.97       40.13      6.76 o 
  -2  -8  11       73.08       88.69      7.93 o 
  -1  -8  11       79.12       83.32      7.55 o 
   0  -8  11       50.13       64.25      7.64 o 
   1  -8  11      135.03      114.80      8.54 o 
   2  -8  11      123.57      125.32      7.64 o 
   3  -8  11       12.31       33.68      6.91 o 
   4  -8  11       59.57       52.09      9.09 o 
   5  -8  11        1.90        9.12  17573.97 o 
  -7  -7  11       23.54       19.63     13.98 o 
  -6  -7  11        5.62        9.17      9.08 o 
  -5  -7  11       25.29       39.25      7.65 o 
  -4  -7  11      139.91      119.03      7.79 o 
  -3  -7  11       33.84       23.44      6.40 o 
  -2  -7  11       10.25       10.26      7.35 o 
  -1  -7  11      254.43      237.56     10.10 o 
   0  -7  11        1.76       13.36      6.11 o 
   1  -7  11      121.53      118.70      7.07 o 
   2  -7  11       55.16       55.44      6.87 o 
   3  -7  11       26.23       48.88     10.58 o 
   4  -7  11      137.25      131.49     10.96 o 
   5  -7  11       29.19       38.14     10.25 o 
   6  -7  11        9.15       17.25     21.35 o 
  -7  -6  11        3.49        5.11      9.82 o 
  -6  -6  11       36.35       26.42      8.22 o 
  -5  -6  11       12.47       21.97     16.98 o 
  -4  -6  11        8.01       31.88      9.66 o 
  -3  -6  11        1.46       18.30      6.80 o 
  -2  -6  11      118.20      126.59      7.98 o 
  -1  -6  11      134.94      136.74      6.35 o 
   0  -6  11       14.84       16.52      7.43 o 
   1  -6  11      194.35      172.13     10.73 o 
   2  -6  11       67.16       66.80      5.59 o 
   3  -6  11       32.91       50.17      6.77 o 
   4  -6  11       49.88       51.93     17.98 o 
   5  -6  11       22.86       25.70      9.93 o 
   6  -6  11       17.05       13.34     16.08 o 
  -7  -5  11       19.28       32.64     14.26 o 
  -6  -5  11        6.66       18.01      7.63 o 
  -5  -5  11       95.78       87.70      8.44 o 
  -4  -5  11      193.37      207.56      8.54 o 
  -3  -5  11       61.82       64.04      9.69 o 
  -2  -5  11        1.41       26.26     10.37 o 
  -1  -5  11      143.44      144.39      7.14 o 
   0  -5  11       58.96       81.60      6.21 o 
   1  -5  11      230.26      280.74      7.49 o 
   2  -5  11       35.00       22.63      6.69 o 
   3  -5  11       96.26       91.86      6.92 o 
   4  -5  11      152.06      163.38     10.38 o 
   5  -5  11        5.03       41.56     19.92 o 
   6  -5  11       29.89       13.23     22.90 o 
  -8  -4  11       46.48       16.11     10.47 o 
  -7  -4  11       15.27       20.63     13.15 o 
  -6  -4  11        2.86       28.77      8.94 o 
  -5  -4  11       15.17       16.30      7.16 o 
  -4  -4  11       33.52       49.99      6.16 o 
  -3  -4  11      393.98      379.73     14.23 o 
  -2  -4  11      188.89      197.09      7.52 o 
  -1  -4  11       31.71       40.24      4.78 o 
   0  -4  11      195.55      197.79     10.21 o 
   1  -4  11      146.34      153.30     11.18 o 
   2  -4  11       42.09       47.98      5.71 o 
   3  -4  11      107.47      131.88     11.68 o 
   4  -4  11        4.51       12.95      6.88 o 
   5  -4  11        1.82       18.11      9.90 o 
   6  -4  11       43.62       53.09     13.05 o 
   7  -4  11        4.97       33.40  22687.90 o 
  -8  -3  11       57.75       28.02     16.24 o 
  -7  -3  11       24.22       31.10     15.96 o 
  -6  -3  11       28.81       23.40      6.91 o 
  -5  -3  11       46.58       41.64      7.12 o 
  -4  -3  11       19.92       17.54      5.44 o 
  -3  -3  11       40.66       33.58      6.21 o 
  -2  -3  11      155.91      129.00      5.99 o 
  -1  -3  11      357.92      358.54     12.25 o 
   0  -3  11       34.38       46.30      4.52 o 
   1  -3  11       67.64       73.20      8.25 o 
   2  -3  11      148.56      156.53      4.75 o 
   3  -3  11       62.82       72.69      5.08 o 
   4  -3  11      171.13      200.01      6.60 o 
   5  -3  11      105.19      105.81      6.83 o 
   6  -3  11       36.65       35.55      9.05 o 
   7  -3  11        2.18       14.35     14.37 o 
  -8  -2  11        5.95        5.50      5.98 o 
  -7  -2  11        9.92        4.59      8.89 o 
  -6  -2  11       12.23        8.18      7.75 o 
  -5  -2  11       75.27       84.55      8.32 o 
  -4  -2  11       55.67       62.73      5.68 o 
  -3  -2  11      156.46      153.59      9.04 o 
  -2  -2  11      124.15      127.45      7.16 o 
  -1  -2  11       76.30       82.07      4.44 o 
   0  -2  11      194.46      193.13      8.09 o 
   1  -2  11       81.35       77.44      4.73 o 
   2  -2  11       11.00       13.48      4.21 o 
   3  -2  11      233.82      215.81      5.78 o 
   4  -2  11       14.17        7.04      5.08 o 
   5  -2  11        7.10       27.78      8.50 o 
   6  -2  11        8.78       41.30     12.76 o 
   7  -2  11        4.49       17.29     30.65 o 
  -8  -1  11       10.20       69.90     72.59 o 
  -7  -1  11        7.65       49.54     39.42 o 
  -6  -1  11       37.99       43.23      7.14 o 
  -5  -1  11      104.51       92.76      6.26 o 
  -4  -1  11       86.58       83.74      4.86 o 
  -3  -1  11       36.15       31.24      4.58 o 
  -2  -1  11      122.48      112.80      5.70 o 
  -1  -1  11      121.70      121.26      5.12 o 
   0  -1  11       99.06      107.82      4.92 o 
   1  -1  11       65.17       50.05      3.66 o 
   2  -1  11      159.09      169.94      7.46 o 
   3  -1  11       34.35       44.98      5.50 o 
   4  -1  11       10.35       16.32      5.58 o 
   5  -1  11      125.00      123.71      6.34 o 
   6  -1  11       45.98       30.79     14.20 o 
   7  -1  11       46.12       59.58     13.01 o 
  -8   0  11        2.25        3.74      4.89 o 
  -7   0  11        0.15       27.80     34.63 o 
  -6   0  11       27.56       35.64      9.55 o 
  -5   0  11       22.72       31.38      6.09 o 
  -4   0  11       21.10       22.99      5.41 o 
  -3   0  11      104.16      113.93      5.38 o 
  -2   0  11       27.51       21.76      3.41 o 
  -1   0  11       44.04       35.65      3.38 o 
   0   0  11      885.99      859.56     14.37 o 
   1   0  11        3.77        6.74      5.90 o 
   2   0  11       80.56      104.89      4.66 o 
   3   0  11      264.59      238.13      8.16 o 
   4   0  11        6.67       13.31      5.90 o 
   5   0  11        5.64       13.46      6.31 o 
   6   0  11       47.54       54.17     13.77 o 
   7   0  11        9.52       18.64     16.67 o 
  -8   1  11       10.51        9.82     10.61 o 
  -7   1  11        5.56       21.53     15.43 o 
  -6   1  11       47.67       56.97      9.62 o 
  -5   1  11      130.49      131.43      6.11 o 
  -4   1  11       78.77       77.30      4.55 o 
  -3   1  11       56.93       65.55      5.98 o 
  -2   1  11       81.44       78.89      6.43 o 
  -1   1  11       74.22       87.69      4.85 o 
   0   1  11       90.77      106.99      4.47 o 
   1   1  11       66.19       67.65      4.69 o 
   2   1  11      173.36      205.85     12.51 o 
   3   1  11       18.47       30.41      9.25 o 
   4   1  11       11.72        8.26      6.47 o 
   5   1  11      106.07       94.18      6.23 o 
   6   1  11       37.20       34.28     11.80 o 
   7   1  11       44.49       54.94     17.56 o 
  -8   2  11        3.98        3.14     10.22 o 
  -7   2  11       10.14       10.13     12.83 o 
  -6   2  11       13.36        5.73      7.93 o 
  -5   2  11       70.90       59.97      5.17 o 
  -4   2  11       57.71       57.18      4.63 o 
  -3   2  11      205.65      200.74      8.50 o 
  -2   2  11      134.35      133.95     11.59 o 
  -1   2  11       58.13       53.08      4.62 o 
   0   2  11      197.70      180.53      6.45 o 
   1   2  11      113.90      109.21      8.03 o 
   2   2  11        6.31       31.36      7.88 o 
   3   2  11      247.71      237.79      7.27 o 
   4   2  11       14.84       25.80      6.86 o 
   5   2  11        9.06       19.96      7.61 o 
   6   2  11       10.74       15.63     12.28 o 
   7   2  11        2.70        6.32     14.44 o 
  -8   3  11       56.50      603.51    297.48 o 
  -7   3  11       26.16       25.15     23.58 o 
  -6   3  11       23.87       38.72      6.42 o 
  -5   3  11       33.66       29.94      5.19 o 
  -4   3  11       13.31       20.36      6.07 o 
  -3   3  11       41.60       31.56      4.40 o 
  -2   3  11      150.08      130.26      6.61 o 
  -1   3  11      398.06      390.92     13.11 o 
   0   3  11       26.22       21.45      3.94 o 
   1   3  11       75.10       84.59      6.58 o 
   2   3  11      157.06      142.81      6.98 o 
   3   3  11       63.27       73.54      6.63 o 
   4   3  11      142.90      144.77      6.68 o 
   5   3  11      110.07      122.29      9.15 o 
   6   3  11       36.18       43.45     15.26 o 
   7   3  11        2.49       48.94     27.06 o 
  -8   4  11       47.20       13.71     14.34 o 
  -7   4  11       16.44       21.47     15.48 o 
  -6   4  11        6.12       22.47      7.26 o 
  -5   4  11       22.33       25.96      6.02 o 
  -4   4  11       26.68       29.10      5.65 o 
  -3   4  11      348.11      318.11     16.54 o 
  -2   4  11      244.48      235.88      7.41 o 
  -1   4  11       36.31       37.16      6.82 o 
   0   4  11      159.96      153.39      8.62 o 
   1   4  11      209.82      182.13     11.14 o 
   2   4  11       40.25       53.56      7.10 o 
   3   4  11      100.97       84.44      8.06 o 
   4   4  11        3.92       15.72      9.54 o 
   5   4  11        3.47       13.76     19.65 o 
   6   4  11       38.73       41.49      9.80 o 
   7   4  11        4.21        0.44     16.11 o 
  -8   5  11        5.42       37.33  39296.60 o 
  -7   5  11       11.93       21.22     13.36 o 
  -6   5  11        5.52       38.35     10.70 o 
  -5   5  11       87.76       76.31      6.93 o 
  -4   5  11      200.76      200.36     13.69 o 
  -3   5  11       50.32       56.61      6.35 o 
  -2   5  11        1.99       28.00     10.11 o 
  -1   5  11      127.90      129.22      7.86 o 
   0   5  11       57.74       79.86     10.18 o 
   1   5  11      191.40      196.17     13.10 o 
   2   5  11       28.26       25.61      7.91 o 
   3   5  11      108.18       89.55      9.05 o 
   4   5  11      165.32      176.47     11.16 o 
   5   5  11        5.05       31.71      7.92 o 
   6   5  11       36.49       18.48     15.91 o 
  -7   6  11        3.40       15.73     12.59 o 
  -6   6  11       33.45       25.12      7.97 o 
  -5   6  11        4.04       14.01      7.82 o 
  -4   6  11        8.06       13.78      7.81 o 
  -3   6  11        2.96        9.81      8.87 o 
  -2   6  11      133.41      120.68     11.20 o 
  -1   6  11      122.90      125.73     12.56 o 
   0   6  11       19.27       21.59      7.39 o 
   1   6  11      185.49      202.44     23.44 o 
   2   6  11       90.65      110.96     14.17 o 
   3   6  11       25.35       24.27      7.26 o 
   4   6  11       51.29       44.71      8.05 o 
   5   6  11       21.08       37.88     11.72 o 
   6   6  11       26.71       27.10     13.50 o 
  -7   7  11       17.26       13.43     11.63 o 
  -6   7  11        3.90       14.89     10.10 o 
  -5   7  11       25.60       38.54     10.42 o 
  -4   7  11      127.75      131.57     15.86 o 
  -3   7  11       29.86       17.58      7.09 o 
  -2   7  11       12.23       10.01     14.78 o 
  -1   7  11      251.69      228.49     11.39 o 
   0   7  11        5.15       18.09      7.56 o 
   1   7  11      125.93      164.11     19.48 o 
   2   7  11       51.24       71.83     13.93 o 
   3   7  11       28.20       32.16      9.96 o 
   4   7  11      126.03      142.51     11.54 o 
   5   7  11       24.08       31.65      7.74 o 
   6   7  11        7.90        6.68     11.57 o 
  -6   8  11        5.98       37.36     11.72 o 
  -5   8  11       28.08       34.54     10.83 o 
  -4   8  11       25.78       30.01      7.25 o 
  -3   8  11       31.05       35.13      8.01 o 
  -2   8  11       59.12       69.90      9.62 o 
  -1   8  11       90.31      118.79     10.35 o 
   0   8  11       55.87       80.25      9.63 o 
   1   8  11      118.48      111.85     16.45 o 
   2   8  11      124.41       98.93     10.83 o 
   3   8  11       14.12       13.67     13.73 o 
   4   8  11       47.62       32.12     10.45 o 
   5   8  11        4.88        9.38     11.85 o 
  -6   9  11       22.48       13.01     11.12 o 
  -5   9  11        5.33       19.13     12.57 o 
  -4   9  11       68.21       97.82     10.44 o 
  -3   9  11       61.42       47.96      8.78 o 
  -2   9  11        5.08       34.75     11.69 o 
  -1   9  11       54.34       38.27      8.42 o 
   0   9  11        2.55       14.72     10.52 o 
   1   9  11       91.76      100.58     11.89 o 
   2   9  11      167.31      148.14     16.51 o 
   3   9  11       11.66       34.11     17.07 o 
   4   9  11      105.02      126.89     12.97 o 
   5   9  11       18.64       55.80     23.62 o 
  -5  10  11        3.83       22.67     11.40 o 
  -4  10  11        9.99       32.53     15.98 o 
  -3  10  11       18.96       56.90     12.48 o 
  -2  10  11       23.20       25.64      9.83 o 
  -1  10  11       68.82       56.60      9.58 o 
   0  10  11      110.44      124.79     11.88 o 
   1  10  11       40.79       82.04     16.93 o 
   2  10  11        6.06       75.97     21.15 o 
   3  10  11       53.14       78.81     13.18 o 
   4  10  11        7.07        3.15     22.51 o 
  -4  11  11       41.26       30.69     12.25 o 
  -3  11  11       33.79       22.46      9.74 o 
  -2  11  11       34.39       36.52     12.13 o 
  -1  11  11       62.18       34.45      9.81 o 
   0  11  11        8.28        4.96     10.98 o 
   1  11  11       16.75       19.55     14.67 o 
   2  11  11       40.66       46.43     23.47 o 
   3  11  11       29.05       44.47     21.41 o 
  -3  12  11       47.69       76.31     14.07 o 
  -2  12  11        2.02       74.94     28.06 o 
  -1  12  11        9.84       47.68     16.84 o 
   0  12  11       78.87       54.47     25.01 o 
   1  12  11        3.82       26.70     11.59 o 
  -3 -11  12       14.12        2.52     12.69 o 
  -2 -11  12       16.97       16.83      6.65 o 
  -1 -11  12       30.63       12.05     17.27 o 
   0 -11  12        1.95       14.04      5.58 o 
   1 -11  12       47.56       31.48     13.31 o 
   2 -11  12        9.97       10.02  19648.30 o 
  -4 -10  12        1.20       10.42      9.46 o 
  -3 -10  12       11.41       19.08      8.90 o 
  -2 -10  12       36.08       13.89      7.48 o 
  -1 -10  12       44.27       27.53      8.54 o 
   0 -10  12        0.56        4.05     11.42 o 
   1 -10  12       23.25       36.99     12.36 o 
   2 -10  12       33.28       34.32     11.00 o 
   3 -10  12       15.92       28.89     10.36 o 
  -5  -9  12        7.48       10.53      4.82 o 
  -4  -9  12       74.15       70.31     16.49 o 
  -3  -9  12        8.45       15.32     13.89 o 
  -2  -9  12       48.74       32.26      8.03 o 
  -1  -9  12       12.99       27.71      8.56 o 
   0  -9  12        2.46       24.45     10.11 o 
   1  -9  12      112.53      114.77      9.75 o 
   2  -9  12       43.94       41.88      8.22 o 
   3  -9  12       10.06       22.42      9.33 o 
   4  -9  12       17.53        8.01      9.27 o 
  -6  -8  12        0.34        5.50     13.89 o 
  -5  -8  12        7.27       26.22      9.73 o 
  -4  -8  12       21.37       30.34      9.20 o 
  -3  -8  12       32.38       42.96      8.01 o 
  -2  -8  12       11.83       25.71      8.30 o 
  -1  -8  12        8.86       15.17      7.88 o 
   0  -8  12       87.87      109.76     12.83 o 
   1  -8  12       33.55       48.55      7.62 o 
   2  -8  12        3.57       12.46      8.67 o 
   3  -8  12       53.49       53.89      9.12 o 
   4  -8  12        6.12       17.78      8.22 o 
   5  -8  12        7.14       45.58     24.45 o 
  -6  -7  12       12.85        5.16      6.67 o 
  -5  -7  12       52.42       46.44     12.59 o 
  -4  -7  12        3.99       17.78      8.72 o 
  -3  -7  12       11.38       38.86      9.75 o 
  -2  -7  12      269.81      260.15      9.34 o 
  -1  -7  12       26.52       25.30      5.78 o 
   0  -7  12       24.32       33.40      7.29 o 
   1  -7  12       84.84       92.45      8.50 o 
   2  -7  12       13.24       35.85      8.44 o 
   3  -7  12       16.99       34.58      8.93 o 
   4  -7  12        7.21       24.75     17.43 o 
   5  -7  12        5.03       12.96     20.43 o 
  -7  -6  12        4.29       24.21     14.43 o 
  -6  -6  12        1.79       20.56     15.97 o 
  -5  -6  12        5.61       45.58     11.02 o 
  -4  -6  12       11.52       16.65      9.39 o 
  -3  -6  12       77.67       86.27      9.25 o 
  -2  -6  12       75.50       93.10      8.24 o 
  -1  -6  12        6.01        6.28      7.40 o 
   0  -6  12      253.21      255.18      7.77 o 
   1  -6  12       38.30       38.82     10.83 o 
   2  -6  12        4.05       24.37      8.80 o 
   3  -6  12      175.90      198.86      9.71 o 
   4  -6  12       17.61       34.24     12.43 o 
   5  -6  12        1.89       20.65     11.93 o 
  -7  -5  12       19.08       32.20     22.40 o 
  -6  -5  12       18.45       11.79      8.62 o 
  -5  -5  12      130.01      125.94      8.88 o 
  -4  -5  12        7.08       21.36      8.49 o 
  -3  -5  12       46.60       40.82      7.08 o 
  -2  -5  12      403.43      408.78     20.20 o 
  -1  -5  12       64.22       66.71      5.11 o 
   0  -5  12       72.11       52.43      6.03 o 
   1  -5  12      296.57      257.61      8.13 o 
   2  -5  12       79.10       96.45      7.45 o 
   3  -5  12       40.61       72.29     12.70 o 
   4  -5  12       16.16       47.86     14.71 o 
   5  -5  12       52.42       50.94     10.40 o 
   6  -5  12       40.42       38.21     23.83 o 
  -7  -4  12       15.93       33.64     19.30 o 
  -6  -4  12        6.26       13.99      6.79 o 
  -5  -4  12       57.09       76.89     21.21 o 
  -4  -4  12       10.23       11.12  14852.72 o 
  -3  -4  12      132.32      126.37      7.18 o 
  -2  -4  12       32.09       31.27      6.52 o 
  -1  -4  12       27.46       25.78      6.37 o 
   0  -4  12      221.45      243.32      8.51 o 
   1  -4  12       11.78       21.07      7.47 o 
   2  -4  12      131.54      115.62      7.57 o 
   3  -4  12      126.04      116.90      6.39 o 
   4  -4  12       17.91       33.99     10.01 o 
   5  -4  12       37.94       43.65      7.77 o 
   6  -4  12        3.72      121.30    130.29 o 
  -7  -3  12        2.91      489.54    229.04 o 
  -6  -3  12        3.67        9.24      9.90 o 
  -5  -3  12       14.81       23.90      7.36 o 
  -4  -3  12       11.67       17.49      7.65 o 
  -3  -3  12      130.40      129.20     11.26 o 
  -2  -3  12       66.75       81.94      9.43 o 
  -1  -3  12      182.20      160.31      6.51 o 
   0  -3  12      115.01      108.55      6.38 o 
   1  -3  12       54.03       56.21      6.62 o 
   2  -3  12       25.58       23.80      5.74 o 
   3  -3  12       20.95       29.09      5.92 o 
   4  -3  12       38.78       58.59      7.99 o 
   5  -3  12        9.79       21.10     12.68 o 
   6  -3  12        0.45       21.41     18.91 o 
  -8  -2  12        7.12      431.60    200.28 o 
  -7  -2  12        1.48        8.58      7.63 o 
  -6  -2  12       34.98       43.48      9.38 o 
  -5  -2  12       19.49       19.94      6.31 o 
  -4  -2  12        8.71       14.89      6.40 o 
  -3  -2  12       44.90       42.02      5.49 o 
  -2  -2  12      122.75      121.75     10.45 o 
  -1  -2  12       94.82      109.48      7.77 o 
   0  -2  12       61.75       66.24      5.44 o 
   1  -2  12       80.63      103.78      6.61 o 
   2  -2  12      362.81      379.83     13.67 o 
   3  -2  12       32.33       40.05      6.01 o 
   4  -2  12       23.79       20.13      4.91 o 
   5  -2  12       27.91       21.48      7.00 o 
   6  -2  12        4.73       12.78     23.59 o 
  -8  -1  12        2.36        5.36      5.49 o 
  -7  -1  12        7.99        6.92      6.59 o 
  -6  -1  12       24.57       19.95      6.65 o 
  -5  -1  12        3.94       27.82     10.24 o 
  -4  -1  12      196.32      212.50     15.47 o 
  -3  -1  12      104.17       91.79      5.08 o 
  -2  -1  12       35.77       35.27      5.02 o 
  -1  -1  12      444.35      410.02     12.01 o 
   0  -1  12       87.94       70.60      9.65 o 
   1  -1  12       36.91       42.08      4.92 o 
   2  -1  12       99.21       94.17      8.29 o 
   3  -1  12        4.58        8.25      4.85 o 
   4  -1  12      119.77      158.93      8.92 o 
   5  -1  12        2.63       24.78      9.99 o 
   6  -1  12       43.52       35.47      9.69 o 
  -8   0  12        0.94        3.38      4.58 o 
  -7   0  12        2.58        6.88  19648.30 o 
  -6   0  12       16.46       41.28     11.53 o 
  -5   0  12        6.32       16.11      6.59 o 
  -4   0  12        4.92       20.92      5.86 o 
  -3   0  12      214.71      185.90      5.57 o 
  -2   0  12        7.78        9.13      9.30 o 
  -1   0  12      313.77      350.87      7.88 o 
   0   0  12       28.97       18.01      6.85 o 
   1   0  12      131.54      159.13      6.83 o 
   2   0  12      162.18      178.64      5.94 o 
   3   0  12       56.32       49.89      6.41 o 
   4   0  12        0.95        8.43      7.08 o 
   5   0  12       50.05       31.75      7.68 o 
   6   0  12       11.18       35.86     13.45 o 
  -8   1  12        2.39        9.17  22687.90 o 
  -7   1  12       13.57       10.14      6.78 o 
  -6   1  12       27.51       28.07      7.31 o 
  -5   1  12        2.15       18.22      7.18 o 
  -4   1  12      169.52      161.71      7.02 o 
  -3   1  12       91.05       90.86      5.62 o 
  -2   1  12       24.01       21.43      4.54 o 
  -1   1  12      509.44      518.25     10.82 o 
   0   1  12       89.15       85.89      8.56 o 
   1   1  12       27.25       58.38      8.47 o 
   2   1  12      114.58       81.94      5.86 o 
   3   1  12        5.53       16.25      6.26 o 
   4   1  12      117.30      110.85      9.00 o 
   5   1  12        1.02       26.79     15.59 o 
   6   1  12       43.87       57.67     12.74 o 
  -8   2  12        8.82        9.04      7.86 o 
  -7   2  12        1.56        9.43     24.36 o 
  -6   2  12       36.78       27.17      8.21 o 
  -5   2  12       20.87       31.70      6.90 o 
  -4   2  12       12.31       22.76      5.80 o 
  -3   2  12       60.29       57.32      6.09 o 
  -2   2  12      107.55      112.19      6.08 o 
  -1   2  12      110.56      127.33      8.92 o 
   0   2  12       66.77       83.36      5.54 o 
   1   2  12       84.30       83.55      6.41 o 
   2   2  12      347.01      369.57     11.45 o 
   3   2  12       36.91       45.55      7.49 o 
   4   2  12       21.53       31.37      5.62 o 
   5   2  12       37.52       39.42      7.18 o 
   6   2  12        5.34        4.10     14.32 o 
  -7   3  12        1.11       19.69     13.07 o 
  -6   3  12        1.51       31.30     11.12 o 
  -5   3  12       12.64       24.81      6.23 o 
  -4   3  12       20.82       16.36      5.80 o 
  -3   3  12      144.27      138.25      6.55 o 
  -2   3  12       72.58       85.27      6.25 o 
  -1   3  12      220.25      197.37      7.50 o 
   0   3  12      124.12      124.52      8.24 o 
   1   3  12       37.72       50.17      6.82 o 
   2   3  12       29.45       30.73      6.76 o 
   3   3  12       12.96       13.00      7.70 o 
   4   3  12       48.28       82.63     11.58 o 
   5   3  12        5.88       11.81     29.47 o 
   6   3  12        2.88       13.44  17573.97 o 
  -7   4  12       19.97       17.15     12.18 o 
  -6   4  12        6.21       12.53      7.47 o 
  -5   4  12       60.87       69.70     10.32 o 
  -4   4  12       12.21       20.75      7.96 o 
  -3   4  12      161.28      143.28     12.19 o 
  -2   4  12       36.42       47.07      6.42 o 
  -1   4  12       19.86       21.25      6.21 o 
   0   4  12      221.80      216.46      7.85 o 
   1   4  12       17.24       35.82      7.85 o 
   2   4  12      141.00      142.09      9.34 o 
   3   4  12      129.45      125.11     12.68 o 
   4   4  12       14.07       12.84      9.02 o 
   5   4  12       28.08       26.60     10.67 o 
   6   4  12        2.06       35.27     48.33 o 
  -7   5  12       17.57        7.56     15.77 o 
  -6   5  12       21.98       52.53     27.27 o 
  -5   5  12      132.11      120.16      7.69 o 
  -4   5  12        6.56        8.73      9.20 o 
  -3   5  12       66.64       54.42      6.09 o 
  -2   5  12      346.02      298.00     10.38 o 
  -1   5  12       51.81       48.07      6.76 o 
   0   5  12       55.93       51.05     11.30 o 
   1   5  12      274.63      230.45      9.57 o 
   2   5  12       89.74       75.47     10.45 o 
   3   5  12       44.64       64.30      9.95 o 
   4   5  12       12.55       16.47     11.40 o 
   5   5  12       53.41       50.56      7.63 o 
   6   5  12       32.86       13.67     10.07 o 
  -7   6  12        5.11       30.06  27786.89 o 
  -6   6  12        0.83       34.69     13.23 o 
  -5   6  12       10.85       10.61     14.54 o 
  -4   6  12        6.67       18.47     12.25 o 
  -3   6  12       74.01       83.46     10.99 o 
  -2   6  12       75.10       88.06     10.81 o 
  -1   6  12        5.27       25.81      9.97 o 
   0   6  12      286.55      299.56     12.32 o 
   1   6  12       46.16       57.28      8.84 o 
   2   6  12        4.97       10.51      8.43 o 
   3   6  12      158.09      171.32     10.31 o 
   4   6  12       23.50       53.70      9.13 o 
   5   6  12        1.45       27.65     11.63 o 
  -6   7  12       12.15       18.07     15.56 o 
  -5   7  12       48.73       49.45     10.55 o 
  -4   7  12        4.17       17.83     10.41 o 
  -3   7  12        8.73       40.28      7.99 o 
  -2   7  12      289.40      298.21     13.61 o 
  -1   7  12       21.23       20.29      8.72 o 
   0   7  12       30.63       40.10     12.02 o 
   1   7  12       86.69       70.68      8.81 o 
   2   7  12       15.70       60.50     16.98 o 
   3   7  12       14.46        9.34     17.40 o 
   4   7  12       10.83       42.53     14.04 o 
   5   7  12        5.24       66.74     19.48 o 
  -6   8  12        0.01       21.85     14.32 o 
  -5   8  12        8.35       20.16      8.36 o 
  -4   8  12       23.98       31.58     10.44 o 
  -3   8  12       27.23       81.42     25.66 o 
  -2   8  12       18.07       21.81      8.73 o 
  -1   8  12       11.35       25.20     10.42 o 
   0   8  12       69.89       78.78     10.42 o 
   1   8  12       34.81       59.47     12.36 o 
   2   8  12        9.60       30.30     16.32 o 
   3   8  12       43.99       19.50     11.67 o 
   4   8  12       15.83       29.65      9.77 o 
  -5   9  12       10.57       14.46      6.73 o 
  -4   9  12       75.78       87.15     14.25 o 
  -3   9  12       10.70       38.16     13.07 o 
  -2   9  12       38.76       45.44      9.59 o 
  -1   9  12       13.08        9.93     15.32 o 
   0   9  12        1.78       56.55     15.56 o 
   1   9  12      109.14       95.06     13.45 o 
   2   9  12       38.19       39.51     13.27 o 
   3   9  12        5.76       13.28      8.82 o 
   4   9  12       24.94       28.43      9.40 o 
  -4  10  12        1.98       14.43     11.15 o 
  -3  10  12       17.53       14.63      8.47 o 
  -2  10  12       35.56       38.74      9.48 o 
  -1  10  12       47.00       39.82     12.94 o 
   0  10  12        3.98        8.05     16.01 o 
   1  10  12       45.96       68.89     16.88 o 
   2  10  12       28.90       24.18     10.46 o 
   3  10  12       16.11       31.13     13.75 o 
  -3  11  12       15.50        9.11     21.72 o 
  -2  11  12       19.82       19.75     13.14 o 
  -1  11  12       33.24       31.05     11.51 o 
   0  11  12        5.03       24.38     18.06 o 
   1  11  12       48.24       74.01     18.13 o 
   2  11  12        7.76       52.77     19.22 o 
  -3 -10  13       46.25        0.98  19648.30 o 
  -2 -10  13       19.93       14.37      6.12 o 
  -1 -10  13        9.74       12.77      8.78 o 
   0 -10  13       11.91       25.55      9.61 o 
   1 -10  13        1.38       16.48     30.65 o 
  -4  -9  13       12.10        4.95      5.86 o 
  -3  -9  13       31.01       11.18      7.58 o 
  -2  -9  13       19.30       12.56      7.33 o 
  -1  -9  13       10.17       16.24      9.22 o 
   0  -9  13      110.90      108.89      8.73 o 
   1  -9  13       73.22       47.36      7.58 o 
   2  -9  13       28.22       77.56     65.00 o 
   3  -9  13       37.69       15.49     10.96 o 
  -5  -8  13        7.00       22.69     10.97 o 
  -4  -8  13        5.93       28.01     13.60 o 
  -3  -8  13       20.55       31.26      7.66 o 
  -2  -8  13        5.36       12.20     19.65 o 
  -1  -8  13       42.97       68.15     10.27 o 
   0  -8  13       40.03       41.46      9.64 o 
   1  -8  13        5.79       20.01     10.89 o 
   2  -8  13       52.10       61.79     10.82 o 
   3  -8  13       26.67       35.21     10.93 o 
   4  -8  13       15.53       20.05     20.28 o 
  -5  -7  13        5.95       18.62      7.81 o 
  -4  -7  13       10.94       37.72      9.01 o 
  -3  -7  13       32.60       37.17     13.68 o 
  -2  -7  13       11.52       16.50      8.80 o 
  -1  -7  13       22.54       30.81      8.04 o 
   0  -7  13       37.74       37.01      9.55 o 
   1  -7  13        7.13       41.60     15.58 o 
   2  -7  13       52.08       42.94      8.59 o 
   3  -7  13       26.99       32.17      9.15 o 
   4  -7  13        3.32       18.86     10.31 o 
  -6  -6  13       13.87       14.41      6.51 o 
  -5  -6  13       20.02       34.51     14.37 o 
  -4  -6  13        9.75       29.39     12.99 o 
  -3  -6  13       64.37       76.82     13.65 o 
  -2  -6  13       16.62       42.08     11.19 o 
  -1  -6  13       41.66       52.80      8.65 o 
   0  -6  13       17.82       19.70      7.99 o 
   1  -6  13        3.71       10.26     27.51 o 
   2  -6  13       75.62      117.29      7.96 o 
   3  -6  13       12.60       22.12     10.98 o 
   4  -6  13        8.45       28.90      9.38 o 
   5  -6  13       26.43       36.15     18.47 o 
  -6  -5  13       15.66       12.10      8.09 o 
  -5  -5  13       32.65       58.97     12.95 o 
  -4  -5  13        0.94       41.84     11.35 o 
  -3  -5  13       77.65       71.35      7.11 o 
  -2  -5  13      128.99      118.64     10.00 o 
  -1  -5  13       74.90       80.70     13.94 o 
   0  -5  13      219.39      226.22     10.44 o 
   1  -5  13        4.94       26.04     10.14 o 
   2  -5  13       11.94       18.12      7.32 o 
   3  -5  13      118.75      117.16     12.79 o 
   4  -5  13       29.98       45.87      7.38 o 
   5  -5  13        5.30       15.41     11.79 o 
  -7  -4  13       20.55        7.07      8.65 o 
  -6  -4  13        6.42       12.14      6.08 o 
  -5  -4  13        6.00       29.35     14.03 o 
  -4  -4  13      127.92      130.20      8.31 o 
  -3  -4  13       28.06       39.05     10.15 o 
  -2  -4  13       36.88       31.04      5.88 o 
  -1  -4  13       32.75       28.37      6.70 o 
   0  -4  13       92.03      115.30     16.18 o 
   1  -4  13       80.75       97.03      7.28 o 
   2  -4  13       93.63      109.12      8.88 o 
   3  -4  13        5.39       19.60      7.95 o 
   4  -4  13       25.13       26.84      9.89 o 
   5  -4  13       31.91       44.88     12.37 o 
  -7  -3  13        1.65        5.54      5.59 o 
  -6  -3  13        0.47       14.30      6.09 o 
  -5  -3  13       21.81        6.77     10.00 o 
  -4  -3  13       52.89       62.46      6.76 o 
  -3  -3  13       26.60       18.73      6.27 o 
  -2  -3  13       87.82       98.29      8.33 o 
  -1  -3  13       57.24       44.78      5.86 o 
   0  -3  13       46.52       53.71     10.51 o 
   1  -3  13      231.05      224.65     10.57 o 
   2  -3  13       55.12       61.04     12.54 o 
   3  -3  13       24.73       33.17      6.85 o 
   4  -3  13       12.52        6.83      8.19 o 
   5  -3  13       18.14       47.70     12.09 o 
  -7  -2  13        6.96        6.79      7.99 o 
  -6  -2  13        5.88        5.95      5.49 o 
  -5  -2  13        3.39       12.07      6.81 o 
  -4  -2  13       25.98       30.01      9.74 o 
  -3  -2  13       62.45       63.78      7.94 o 
  -2  -2  13        8.66       22.55      5.85 o 
  -1  -2  13      131.69      117.68      9.05 o 
   0  -2  13       12.86       32.03      8.82 o 
   1  -2  13       56.27       64.90      7.34 o 
   2  -2  13       42.72       50.26      6.31 o 
   3  -2  13       47.60       62.61      7.67 o 
   4  -2  13       24.75       45.71      7.80 o 
   5  -2  13       26.32       53.45      8.59 o 
   6  -2  13       17.71       33.73     13.05 o 
  -7  -1  13        5.50        8.65     11.12 o 
  -6  -1  13        0.14       13.81      5.15 o 
  -5  -1  13       22.42       13.85      6.94 o 
  -4  -1  13       22.75       32.03      7.65 o 
  -3  -1  13       37.23       41.43      5.92 o 
  -2  -1  13      164.36      168.88      6.64 o 
  -1  -1  13        9.43       16.34      6.57 o 
   0  -1  13        1.58       11.64  13893.45 o 
   1  -1  13      192.32      186.93     10.10 o 
   2  -1  13        7.25        8.37      8.27 o 
   3  -1  13        2.90       21.80      8.92 o 
   4  -1  13       77.36       62.42      9.87 o 
   5  -1  13       59.67       94.12     14.75 o 
   6  -1  13        1.88       34.53     32.04 o 
  -7   0  13       13.71       13.15     11.14 o 
  -6   0  13        6.46       25.00      8.03 o 
  -5   0  13        3.67       15.84      8.50 o 
  -4   0  13       34.17       41.22      7.11 o 
  -3   0  13        3.54       10.92      8.04 o 
  -2   0  13        6.47       13.64      6.70 o 
  -1   0  13        9.63       25.06      8.73 o 
   0   0  13       43.19       62.70      7.03 o 
   1   0  13        4.59       16.50      5.49 o 
   2   0  13       18.32       19.69      7.76 o 
   3   0  13        2.13       19.33      6.51 o 
   4   0  13        1.53       25.71     13.16 o 
   5   0  13        3.96       15.04     14.83 o 
   6   0  13        0.45        6.58      9.49 o 
  -7   1  13        4.76       21.26     11.75 o 
  -6   1  13        0.01        3.83     12.24 o 
  -5   1  13       20.08       21.61      5.72 o 
  -4   1  13       27.24       25.76      7.43 o 
  -3   1  13       33.64       46.09      6.44 o 
  -2   1  13      177.93      205.81     12.78 o 
  -1   1  13        8.07       10.34      9.42 o 
   0   1  13        1.47       11.21      9.81 o 
   1   1  13      169.43      162.95     11.35 o 
   2   1  13       11.63       17.98     18.28 o 
   3   1  13        5.46       26.98      6.85 o 
   4   1  13       87.48       64.32     10.82 o 
   5   1  13       54.38       42.94      6.86 o 
   6   1  13        4.86        7.47     11.79 o 
  -7   2  13        5.37        5.91      6.27 o 
  -6   2  13        9.28       21.60      5.70 o 
  -5   2  13        6.11       13.92      7.64 o 
  -4   2  13       28.38       29.32      7.09 o 
  -3   2  13       69.00       39.22      5.84 o 
  -2   2  13        9.84       16.83      5.63 o 
  -1   2  13      108.06       99.65      8.46 o 
   0   2  13       20.98       25.13      7.57 o 
   1   2  13       50.55       87.87     13.04 o 
   2   2  13       32.90       37.26      6.64 o 
   3   2  13       46.68       55.26      8.02 o 
   4   2  13       23.35       18.68      7.72 o 
   5   2  13       28.71       42.88      9.02 o 
   6   2  13       11.57       33.77     15.42 o 
  -7   3  13        1.87        3.14  27786.89 o 
  -6   3  13        0.26       10.70      7.00 o 
  -5   3  13       30.73       29.38      7.04 o 
  -4   3  13       43.27       61.22      7.05 o 
  -3   3  13       17.40       28.69      6.09 o 
  -2   3  13       87.07       93.00     10.04 o 
  -1   3  13       53.70       74.26      7.31 o 
   0   3  13       46.47       58.55      7.61 o 
   1   3  13      246.35      244.95     11.91 o 
   2   3  13       58.44       59.00     12.42 o 
   3   3  13       24.69       25.55      8.71 o 
   4   3  13       12.57       17.47      9.90 o 
   5   3  13       22.01       14.86     10.54 o 
  -7   4  13       22.96        7.27     12.21 o 
  -6   4  13        1.93       22.12     11.20 o 
  -5   4  13        5.41       21.50      9.33 o 
  -4   4  13      117.74      109.97     12.35 o 
  -3   4  13       12.27       51.61     10.96 o 
  -2   4  13       44.99       47.33     11.47 o 
  -1   4  13       29.69       53.25     10.14 o 
   0   4  13       97.18       84.35     11.11 o 
   1   4  13       81.48       97.13     10.32 o 
   2   4  13       95.67       92.20      8.04 o 
   3   4  13        6.74       28.74     10.12 o 
   4   4  13       18.41       30.50      7.79 o 
   5   4  13       38.36       38.62      9.29 o 
  -6   5  13       14.29        9.54      7.93 o 
  -5   5  13       25.34       22.12      7.48 o 
  -4   5  13        0.15       11.28      9.30 o 
  -3   5  13       66.18       76.81     11.61 o 
  -2   5  13      133.08      113.78     12.70 o 
  -1   5  13       70.26       48.34      9.57 o 
   0   5  13      195.97      214.49     15.20 o 
   1   5  13       10.72       27.48      9.10 o 
   2   5  13        7.61       16.71     11.44 o 
   3   5  13      127.40      139.76     10.71 o 
   4   5  13       35.37       19.68     10.60 o 
   5   5  13        8.54       10.51     14.44 o 
  -6   6  13        7.99       17.36  16042.77 o 
  -5   6  13       21.92       24.82      9.31 o 
  -4   6  13       11.24       43.48     13.75 o 
  -3   6  13       59.71       43.90     11.36 o 
  -2   6  13       10.40       13.28      7.81 o 
  -1   6  13       42.20       68.85     17.18 o 
   0   6  13       14.16       30.48     10.56 o 
   1   6  13        3.45       31.12     17.43 o 
   2   6  13       59.64       70.73      9.26 o 
   3   6  13       16.67        2.60     10.91 o 
   4   6  13       10.66       24.38     12.40 o 
   5   6  13       24.78       25.53     16.95 o 
  -6   7  13        2.49       15.33      8.34 o 
  -5   7  13        5.88       16.59      8.05 o 
  -4   7  13       12.95       23.97     10.75 o 
  -3   7  13       40.03       34.36      9.34 o 
  -2   7  13        7.58        9.90     11.57 o 
  -1   7  13       23.83       30.03     10.60 o 
   0   7  13       39.45       44.36     13.59 o 
   1   7  13       10.05        2.55     18.88 o 
   2   7  13       56.68       49.18     10.51 o 
   3   7  13       41.05       51.17     11.95 o 
   4   7  13        3.20       27.90     11.48 o 
  -5   8  13        5.24       10.22  17573.97 o 
  -4   8  13        4.24       45.04     30.65 o 
  -3   8  13       27.85       18.04      7.72 o 
  -2   8  13        7.64       21.32     11.62 o 
  -1   8  13       37.57       55.35     17.58 o 
   0   8  13       41.14       16.88     29.47 o 
   1   8  13        6.35       25.76     12.67 o 
   2   8  13       43.70       47.15     13.68 o 
   3   8  13       26.49       50.55     10.86 o 
   4   8  13       17.13        7.56     12.53 o 
  -4   9  13       11.83       28.64     23.97 o 
  -3   9  13       19.25       24.55      9.34 o 
  -2   9  13       12.00       40.95     13.27 o 
  -1   9  13       11.64       29.22     11.61 o 
   0   9  13      110.24       63.89     15.11 o 
   1   9  13       53.20       82.28     14.67 o 
   2   9  13       35.07       80.20     24.21 o 
   3   9  13       31.23        9.83     24.73 o 
  -3  10  13       41.20       22.70     13.26 o 
  -2  10  13       23.86      121.34     41.44 o 
  -1  10  13        8.65       26.32     15.84 o 
   0  10  13       16.28        9.45     19.26 o 
   1  10  13        0.05        3.94     16.39 o 
  -2  -9  14        9.49        7.67      4.97 o 
  -1  -9  14        6.11        8.25      6.05 o 
   0  -9  14       27.13       11.39      5.49 o 
   1  -9  14        5.24       22.40  27786.89 o 
  -4  -8  14        4.42       29.64     13.26 o 
  -3  -8  14        7.22       32.18     22.79 o 
  -2  -8  14        8.38       13.76      6.02 o 
  -1  -8  14       60.29       43.89     48.60 o 
   0  -8  14        3.41        4.03     10.98 o 
   1  -8  14       17.57        3.45     12.22 o 
   2  -8  14       18.74        8.84      9.03 o 
  -5  -7  14        1.34       10.41  19648.30 o 
  -4  -7  14        7.10       11.40  16042.77 o 
  -3  -7  14       30.02       25.70     10.37 o 
  -2  -7  14       12.59       27.12      7.76 o 
  -1  -7  14       12.21       19.81     10.94 o 
   0  -7  14       10.74       18.04      8.01 o 
   1  -7  14       29.58       39.31      9.12 o 
   2  -7  14       25.23       41.87      8.97 o 
   3  -7  14        9.59       22.37     18.47 o 
  -5  -6  14        1.14       11.99      6.52 o 
  -4  -6  14       36.32       46.22     12.86 o 
  -3  -6  14        1.34       13.00     10.46 o 
  -2  -6  14        8.57       29.38     10.25 o 
  -1  -6  14       63.54       66.10      9.97 o 
   0  -6  14        1.43       20.30      9.65 o 
   1  -6  14        6.69       34.09     12.01 o 
   2  -6  14       24.61       24.22      9.12 o 
   3  -6  14       15.35       24.86      8.01 o 
   4  -6  14       52.63       53.44     10.54 o 
  -5  -5  14       14.35       22.70      7.24 o 
  -4  -5  14       20.23       35.76     11.07 o 
  -3  -5  14        2.81        9.93     11.34 o 
  -2  -5  14        3.44       18.70     11.20 o 
  -1  -5  14       94.19      100.53      9.13 o 
   0  -5  14        2.59       16.62      8.64 o 
   1  -5  14       37.88       60.29      8.23 o 
   2  -5  14       96.12       87.96     11.33 o 
   3  -5  14       52.93       59.83     13.25 o 
   4  -5  14       14.31       26.85     16.28 o 
  -6  -4  14        0.15       17.79      8.13 o 
  -5  -4  14        6.62       14.73      9.32 o 
  -4  -4  14       71.44       83.04     25.80 o 
  -3  -4  14       22.63       21.31      8.60 o 
  -2  -4  14        8.14       11.02     10.98 o 
  -1  -4  14       83.97       93.31     12.00 o 
   0  -4  14        3.75        9.30      9.72 o 
   1  -4  14       51.08       62.95      9.28 o 
   2  -4  14       33.90       31.40     11.05 o 
   3  -4  14        2.74       46.73     16.24 o 
   4  -4  14       20.17       30.21     10.13 o 
  -6  -3  14        8.56       77.98     21.67 o 
  -5  -3  14        8.45       10.90      9.31 o 
  -4  -3  14       10.93       18.38      7.03 o 
  -3  -3  14       27.02       18.57      8.03 o 
  -2  -3  14       72.69       60.71      7.95 o 
  -1  -3  14        1.93       25.14      9.92 o 
   0  -3  14       80.05       88.44     11.12 o 
   1  -3  14       86.06      100.61      9.72 o 
   2  -3  14        6.87       24.94      9.47 o 
   3  -3  14       15.31       15.73      9.15 o 
   4  -3  14       54.88       52.95     13.28 o 
   5  -3  14       11.96       38.36     27.90 o 
  -6  -2  14        8.24       10.81  16042.77 o 
  -5  -2  14       12.07       16.61      5.99 o 
  -4  -2  14        4.07       19.71      8.25 o 
  -3  -2  14       25.53       38.65      7.23 o 
  -2  -2  14       41.36       42.50      9.39 o 
  -1  -2  14       18.81       31.98      8.28 o 
   0  -2  14        5.34       23.53     23.18 o 
   1  -2  14       18.99       26.77      8.38 o 
   2  -2  14       16.01       34.97      9.72 o 
   3  -2  14        7.27       38.82     25.54 o 
   4  -2  14       24.79       40.22     17.56 o 
   5  -2  14       21.25       28.22     14.05 o 
  -6  -1  14        6.17        7.18      5.47 o 
  -5  -1  14       35.16       19.22      6.83 o 
  -4  -1  14        7.12       34.48     14.82 o 
  -3  -1  14       21.57       37.32      6.06 o 
  -2  -1  14       28.07       20.02      7.39 o 
  -1  -1  14        7.50       31.34      9.49 o 
   0  -1  14       92.52      105.63      8.07 o 
   1  -1  14        6.88       25.27     11.39 o 
   2  -1  14       11.80       25.56      7.30 o 
   3  -1  14      158.00      137.56     10.19 o 
   4  -1  14       28.26       21.82      8.78 o 
   5  -1  14        4.68        4.55      4.58 o 
  -6   0  14        1.04        6.83      5.59 o 
  -5   0  14       19.79       29.64      8.59 o 
  -4   0  14        1.22       15.88      8.01 o 
  -3   0  14       19.17       25.49      7.51 o 
  -2   0  14       26.32       27.36      7.78 o 
  -1   0  14       32.78       28.67      9.35 o 
   0   0  14       62.49       59.29     10.07 o 
   1   0  14       86.13       71.92      8.80 o 
   2   0  14        1.09       21.84     16.11 o 
   3   0  14        0.11       29.33     10.21 o 
   4   0  14       32.59       35.96     10.35 o 
   5   0  14       38.94        6.65      5.93 o 
  -6   1  14        4.88        9.21      6.64 o 
  -5   1  14       35.65       46.77      7.79 o 
  -4   1  14        6.62       19.37     13.92 o 
  -3   1  14       18.11       17.10      8.45 o 
  -2   1  14       30.31       40.10      8.01 o 
  -1   1  14        7.05       21.54     17.92 o 
   0   1  14       77.98       83.06      8.68 o 
   1   1  14        4.23       11.85     10.00 o 
   2   1  14        7.16       37.08      8.48 o 
   3   1  14      158.33      159.51     10.64 o 
   4   1  14       22.46       28.27      9.24 o 
   5   1  14        3.52       11.88      7.40 o 
  -6   2  14        5.08       18.42      9.51 o 
  -5   2  14        8.35        6.70      8.93 o 
  -4   2  14        5.79       22.10      6.87 o 
  -3   2  14       16.65       22.55      9.74 o 
  -2   2  14       37.21       37.92      7.92 o 
  -1   2  14       10.88       38.35     10.36 o 
   0   2  14        4.14        7.01     10.03 o 
   1   2  14        9.66       24.17     13.53 o 
   2   2  14       20.54       29.30      6.42 o 
   3   2  14        7.64       22.23     13.22 o 
   4   2  14       27.25       89.19     38.44 o 
   5   2  14       18.13       23.98      9.28 o 
  -6   3  14        7.96       18.61      8.73 o 
  -5   3  14        4.64       26.16     10.32 o 
  -4   3  14       12.99       13.34      8.76 o 
  -3   3  14       28.56       25.24      6.72 o 
  -2   3  14       80.54       70.24      7.28 o 
  -1   3  14        3.31       41.46     12.56 o 
   0   3  14       84.68      119.37     11.83 o 
   1   3  14       97.06      109.09     10.09 o 
   2   3  14       13.88       36.61     10.25 o 
   3   3  14       14.07       21.04      7.80 o 
   4   3  14       55.41       28.02      6.75 o 
   5   3  14        8.77        9.73  19648.30 o 
  -6   4  14        0.14        4.70      6.95 o 
  -5   4  14        9.27       18.22     11.44 o 
  -4   4  14       77.90       82.25     14.21 o 
  -3   4  14       28.86       24.39      6.21 o 
  -2   4  14       14.69       15.23      8.13 o 
  -1   4  14       88.08       66.75      8.25 o 
   0   4  14        4.47       31.07     12.20 o 
   1   4  14       43.83       38.15      9.14 o 
   2   4  14       26.61       27.13     13.97 o 
   3   4  14        2.54       33.72     12.31 o 
   4   4  14       22.94       23.17      8.16 o 
  -6   5  14       49.60       12.57  27786.89 o 
  -5   5  14       19.38        4.07      9.16 o 
  -4   5  14       23.22       23.91     10.49 o 
  -3   5  14        4.49       19.32     10.17 o 
  -2   5  14       11.16       17.39      8.51 o 
  -1   5  14       95.20       90.68      9.53 o 
   0   5  14        1.76       41.49     16.71 o 
   1   5  14       51.43       50.62     10.13 o 
   2   5  14       93.61      120.88     12.32 o 
   3   5  14       57.32       52.18     10.02 o 
   4   5  14       15.43       15.82      7.05 o 
  -5   6  14        1.40       13.45      9.02 o 
  -4   6  14       31.71       33.62      7.66 o 
  -3   6  14        1.40       41.47     10.89 o 
  -2   6  14        7.91        7.61      8.80 o 
  -1   6  14       80.48       72.41     18.04 o 
   0   6  14        1.65       20.44     13.06 o 
   1   6  14        7.31       56.96     13.10 o 
   2   6  14       24.17       38.15     12.97 o 
   3   6  14       15.32       19.70     10.03 o 
   4   6  14       39.28       42.81     21.12 o 
  -5   7  14        0.80       19.65  27786.89 o 
  -4   7  14        6.41        8.32      6.60 o 
  -3   7  14       29.89       11.98      9.04 o 
  -2   7  14        9.83       23.95      7.55 o 
  -1   7  14       21.03       23.79     17.63 o 
   0   7  14       14.00       32.84     12.33 o 
   1   7  14       29.17       66.68     19.29 o 
   2   7  14       31.83       21.22     15.25 o 
   3   7  14        9.17       15.06  16042.77 o 
  -4   8  14        9.26        0.40     20.28 o 
  -3   8  14       10.71        6.68      8.85 o 
  -2   8  14        9.77       10.42      9.50 o 
  -1   8  14       47.72       78.63    150.35 o 
   0   8  14        4.64       36.87     23.97 o 
   1   8  14       17.96       59.79     54.38 o 
   2   8  14       10.31        4.34     18.62 o 
  -2   9  14       13.49       23.17     16.95 o 
  -1   9  14        7.45       22.77     15.00 o 
   0   9  14       19.54       25.54     15.84 o 
   1   9  14        6.81        9.82  27786.89 o 
  -3  -7  15        0.93       11.78     12.50 o 
  -2  -7  15        7.39       18.57      7.57 o 
  -1  -7  15       31.80       14.20     10.05 o 
   0  -7  15       18.08       12.85      7.57 o 
   1  -7  15       13.68        5.95      6.76 o 
  -4  -6  15        4.04       26.71     18.62 o 
  -3  -6  15        4.40       21.26     10.35 o 
  -2  -6  15       25.55       10.94      5.31 o 
  -1  -6  15       14.16      317.32    171.51 o 
   0  -6  15        0.10        6.84      7.81 o 
   1  -6  15       47.93       22.79      7.56 o 
   2  -6  15        1.57       32.70     11.99 o 
  -5  -5  15        4.81       13.36  19648.30 o 
  -4  -5  15        1.63       14.86      8.51 o 
  -3  -5  15       17.72       27.09      8.14 o 
  -2  -5  15       18.40       16.98      8.33 o 
  -1  -5  15        7.39       17.24     12.46 o 
   0  -5  15        3.49       20.79      9.63 o 
   1  -5  15        3.57        8.28     22.01 o 
   2  -5  15       30.01       34.57     10.53 o 
   3  -5  15        3.38       21.17     10.22 o 
  -5  -4  15        7.40        1.59     15.84 o 
  -4  -4  15        0.37       24.30      9.58 o 
  -3  -4  15        2.85       36.44     25.54 o 
  -2  -4  15      101.65      106.66      9.41 o 
  -1  -4  15       10.50       15.80     10.24 o 
   0  -4  15       38.14       20.35     11.19 o 
   1  -4  15       36.31       21.62      7.56 o 
   2  -4  15        2.35        9.07     14.17 o 
   3  -4  15        2.41       18.06     12.90 o 
  -5  -3  15        9.72       16.48     25.54 o 
  -4  -3  15       13.81       26.04      8.55 o 
  -3  -3  15       67.84       80.44      8.84 o 
  -2  -3  15       40.68       40.27      9.19 o 
  -1  -3  15        3.85       17.44     11.29 o 
   0  -3  15       40.93       56.11      8.10 o 
   1  -3  15       24.94       32.74     11.96 o 
   2  -3  15       12.65       13.76     12.51 o 
   3  -3  15       32.19       53.50     13.55 o 
   4  -3  15        8.05       14.47     13.61 o 
  -5  -2  15        1.75        0.43     16.95 o 
  -4  -2  15        9.04       14.45      5.34 o 
  -3  -2  15        4.31       18.71     14.38 o 
  -2  -2  15        2.61       16.27      8.10 o 
  -1  -2  15       24.50       33.44      8.51 o 
   0  -2  15        7.02       24.60     11.84 o 
   1  -2  15       17.03       18.09      8.37 o 
   2  -2  15       69.59       57.67     16.59 o 
   3  -2  15       28.34       44.46     14.25 o 
   4  -2  15        3.12      105.21     41.87 o 
  -6  -1  15       14.26       12.57  27786.89 o 
  -5  -1  15        3.62        1.18     13.89 o 
  -4  -1  15        7.44        6.14      9.62 o 
  -3  -1  15       34.98       30.64     12.05 o 
  -2  -1  15        2.75       13.76     26.33 o 
  -1  -1  15       11.86       18.66     11.74 o 
   0  -1  15       19.67       38.58     14.43 o 
   1  -1  15        6.18       38.61     11.90 o 
   2  -1  15       40.63       49.35      7.73 o 
   3  -1  15        1.76       20.71     11.15 o 
   4  -1  15        1.02       62.21     16.13 o 
  -6   0  15        0.15       12.18     13.89 o 
  -5   0  15        2.07        9.97      8.50 o 
  -4   0  15       12.62       29.16     12.45 o 
  -3   0  15       11.13       18.58     18.58 o 
  -2   0  15       19.91       20.85      8.71 o 
  -1   0  15      101.22      111.84     12.10 o 
   0   0  15       33.13       34.77     12.30 o 
   1   0  15       18.96       24.83     10.73 o 
   2   0  15        2.94       25.62      9.66 o 
   3   0  15       12.27       21.89      9.67 o 
   4   0  15       29.50       27.67     12.24 o 
  -6   1  15       18.27       10.22     14.17 o 
  -5   1  15        4.69        5.90      6.49 o 
  -4   1  15        8.34       22.28      7.16 o 
  -3   1  15       32.38       22.56      7.07 o 
  -2   1  15        1.95       23.84     16.64 o 
  -1   1  15       10.30       21.64     11.03 o 
   0   1  15       22.77       16.56     12.14 o 
   1   1  15        4.82       29.40     10.74 o 
   2   1  15       46.33       43.49      7.95 o 
   3   1  15        2.71       24.95     12.94 o 
   4   1  15        0.14       59.29     31.38 o 
  -5   2  15        0.60       27.42     12.25 o 
  -4   2  15        7.60       20.44      5.89 o 
  -3   2  15        7.14       37.66     21.40 o 
  -2   2  15        0.86       22.53     10.11 o 
  -1   2  15       21.88       23.64      8.65 o 
   0   2  15       10.60       35.85     11.76 o 
   1   2  15       18.12       50.94     13.71 o 
   2   2  15       74.09       72.32     11.78 o 
   3   2  15       28.07       23.95      8.93 o 
   4   2  15        4.70       44.70     23.81 o 
  -5   3  15        6.99       17.38      9.87 o 
  -4   3  15       10.47        2.39      5.28 o 
  -3   3  15       68.13       91.29     19.50 o 
  -2   3  15       37.10       25.03      9.57 o 
  -1   3  15        4.96       11.74      8.63 o 
   0   3  15       45.80       57.55     14.60 o 
   1   3  15       25.71       22.14     15.66 o 
   2   3  15        6.58       30.80     16.45 o 
   3   3  15       27.18       21.39      6.75 o 
   4   3  15        7.34       18.46     21.67 o 
  -5   4  15        7.62        9.74      8.73 o 
  -4   4  15        0.39       11.35      6.58 o 
  -3   4  15        1.86       10.47      7.67 o 
  -2   4  15       82.39       52.48     10.14 o 
  -1   4  15        9.38       19.36     10.19 o 
   0   4  15       33.07       43.35     13.89 o 
   1   4  15       19.47       50.37     15.91 o 
   2   4  15        3.10       23.52     17.20 o 
   3   4  15        2.72       53.23     19.75 o 
  -5   5  15        1.99       21.22  27786.89 o 
  -4   5  15        0.18        7.35     10.41 o 
  -3   5  15       22.22       15.80      7.10 o 
  -2   5  15       15.06       15.63      7.31 o 
  -1   5  15        5.30       19.11     11.07 o 
   0   5  15        3.93       22.01  16042.77 o 
   1   5  15        3.45       22.18     11.78 o 
   2   5  15       33.72       15.18      9.78 o 
   3   5  15        0.26        7.15     39.30 o 
  -4   6  15        3.66        3.97     14.15 o 
  -3   6  15        4.03        7.42     16.19 o 
  -2   6  15       31.72       24.71     10.61 o 
  -1   6  15       14.85      150.09    170.90 o 
   0   6  15        0.87       16.49     29.08 o 
   1   6  15       48.65       38.26     12.00 o 
   2   6  15        1.64        9.44     15.72 o 
  -3   7  15        1.55       20.03      9.17 o 
  -2   7  15        6.46        9.88      9.25 o 
  -1   7  15       31.69        8.01      8.86 o 
   0   7  15       14.77       12.78     13.08 o 
   1   7  15       17.62       67.14     25.84 o 
  -3  -5  16       25.88       10.29     14.62 o 
  -2  -5  16        6.62        3.54      9.82 o 
  -1  -5  16        5.79        5.19      4.43 o 
   0  -5  16       24.65        6.85      7.36 o 
   1  -5  16       24.95       20.90     11.33 o 
  -4  -4  16        6.21       41.26     15.56 o 
  -3  -4  16        9.14       12.98     22.79 o 
  -2  -4  16        3.36        7.89      9.02 o 
  -1  -4  16        1.38       19.74     14.15 o 
   0  -4  16        8.33       14.64      8.16 o 
   1  -4  16        0.39        4.74     16.90 o 
   2  -4  16       10.10       12.36      7.37 o 
  -4  -3  16        7.80       36.68  22687.90 o 
  -3  -3  16       37.93       45.59     13.84 o 
  -2  -3  16       11.11        5.83      6.71 o 
  -1  -3  16       39.27       21.06      6.52 o 
   0  -3  16        6.04       17.05     11.21 o 
   1  -3  16        7.10       15.35      5.40 o 
   2  -3  16       19.41       16.70      7.26 o 
  -4  -2  16       18.43       24.87     11.18 o 
  -3  -2  16        1.95       32.05     15.11 o 
  -2  -2  16       31.36       17.46      6.63 o 
  -1  -2  16        8.67       14.41      8.35 o 
   0  -2  16       29.58       24.75      6.62 o 
   1  -2  16       39.96       11.23     10.54 o 
   2  -2  16       16.17       15.43      8.36 o 
   3  -2  16        6.82       16.43      7.40 o 
  -4  -1  16       23.54        5.11     13.62 o 
  -3  -1  16        3.60       11.73     10.49 o 
  -2  -1  16       15.22       16.10     27.11 o 
  -1  -1  16       15.83       19.99     13.66 o 
   0  -1  16        5.59       10.22  14852.72 o 
   1  -1  16        4.47       11.41     11.39 o 
   2  -1  16       23.91       22.29      9.46 o 
   3  -1  16        0.17       18.19      8.99 o 
  -4   0  16        1.13       17.66      8.70 o 
  -3   0  16        4.24       10.41      5.92 o 
  -2   0  16       28.99       14.96      6.11 o 
  -1   0  16        0.06       14.68      8.51 o 
   0   0  16        1.28       16.50     11.63 o 
   1   0  16       25.38       26.10      9.06 o 
   2   0  16        1.11       33.78     11.74 o 
   3   0  16        0.07       36.15     13.89 o 
  -4   1  16       21.55       20.63      7.79 o 
  -3   1  16        5.03       19.66      8.93 o 
  -2   1  16       17.80       10.42      6.06 o 
  -1   1  16       18.24       19.89      9.14 o 
   0   1  16        4.68       21.04      8.72 o 
   1   1  16        4.05       15.33     16.11 o 
   2   1  16       22.01       21.65     11.69 o 
   3   1  16        0.03       16.11  19648.30 o 
  -4   2  16       17.68       32.38     13.06 o 
  -3   2  16        0.67       14.14     21.95 o 
  -1   2  16        9.45       15.33      9.49 o 
   0   2  16       25.30       22.71      8.29 o 
   1   2  16       42.40       33.44      8.32 o 
   2   2  16       15.23        0.81     13.89 o 
   3   2  16        8.95       30.25     16.39 o 
  -4   3  16       10.17        6.66      4.49 o 
  -3   3  16       28.94        2.54     12.91 o 
  -2   3  16       13.74        4.39      7.20 o 
  -1   3  16       33.58      159.93    123.21 o 
   0   3  16        5.52        5.91     12.23 o 
   1   3  16        6.57        6.04     10.89 o 
   2   3  16       12.17       13.40      9.96 o 
  -4   4  16        6.18       10.61  27786.89 o 
  -3   4  16        5.56        8.91      7.01 o 
  -2   4  16        6.94        4.36      9.37 o 
  -1   4  16        0.58       18.62      9.94 o 
   0   4  16        9.64       12.15      8.99 o 
   1   4  16        0.13       11.74      5.44 o 
   2   4  16       16.06       17.45     11.00 o 
  -3   5  16       31.59       16.11     22.79 o 
  -2   5  16       10.90       41.98     26.12 o 
  -1   5  16        7.67       18.02      9.98 o 
   0   5  16       26.96       10.47      6.93 o 
   1   5  16       30.13        6.77     10.27 o 
  -2   6  16       10.07       32.62     16.39 o 
  -1   6  16        0.95       23.97     13.89 o 
  -2  -2  17       18.81       15.33     10.00 o 
  -1  -2  17        8.90       12.18      8.89 o 
   0  -2  17        8.23        5.50      7.50 o 
  -2  -1  17        6.44        3.15     14.73 o 
  -1  -1  17        4.95       12.90     10.27 o 
   0  -1  17        2.60        5.18      8.39 o 
   1  -1  17        9.41        0.39  27786.89 o 
  -3   0  17        0.66        7.86     11.20 o 
  -2   0  17        1.37        5.32      3.90 o 
  -1   0  17        3.78        5.55      5.02 o 
   0   0  17       18.78       13.39      7.33 o 
   1   0  17        0.22       12.57  27786.89 o 
  -2   1  17        9.24       28.66     14.73 o 
  -1   1  17        4.30       12.19     25.01 o 
   0   1  17        1.71        1.18      7.22 o 
   1   1  17       10.51       22.40  27786.89 o 
  -2   2  17       14.18       33.80     25.56 o 
  -1   2  17        8.52       11.40      9.17 o 
   0   2  17        9.32       24.81     15.54 o 
                                                 
